# Supplementary material for: 4-(4-Methoxy­phen­yl)-4-methyl-2,6-diphenyl-4H-thio­pyran
Source: Acta Crystallogr Sect E Struct Rep Online. 2009 Feb 25;65(Pt 3):o605. doi: 10.1107/S1600536809005935 (PMC2968567; doi:10.1107/S1600536809005935)
Supplement: Supplementary file 2 [file e-65-0o605-Isup2.hkl]

# 
# h,k,l, Fc-squared, Fo-squared, sigma(Fo-squared) and status flag 
# 
data_I
_shelx_title '  Pca21, 4271 Friedel pairs' 
_shelx_refln_list_code          4 
_shelx_F_calc_maximum      315.79 
_exptl_crystal_F_000      1568.00 
_reflns_d_resolution_high  0.7696 
 
loop_ 
 _symmetry_equiv_pos_as_xyz 
 'x, y, z' 
 '-x, -y, z+1/2' 
 'x+1/2, -y, z' 
 '-x+1/2, y, z+1/2' 
 
_cell_length_a    14.1567 
_cell_length_b     7.6138 
_cell_length_c    36.1457 
_cell_angle_alpha  90.000 
_cell_angle_beta   90.000 
_cell_angle_gamma  90.000 
 
_shelx_F_squared_multiplier     1.000 
 
loop_ 
 _refln_index_h 
 _refln_index_k 
 _refln_index_l 
 _refln_F_squared_calc 
 _refln_F_squared_meas 
 _refln_F_squared_sigma 
 _refln_observed_status 
   0   0 -46      129.20       78.03     44.56 o 
   2   0 -46        4.88       45.90     28.04 o 
   0   1 -46        4.30        3.00     34.34 o 
   1   1 -46       86.28      130.54     22.37 o 
   2   1 -46      492.49      527.56     35.30 o 
   3   1 -46      120.65       88.58     19.27 o 
   2   0 -45      558.47      635.57     56.66 o 
   4   0 -45      832.77      779.15     51.23 o 
   1   1 -45      507.03      573.54     38.00 o 
   2   1 -45       82.73       85.01     18.08 o 
   3   1 -45      157.54      208.90     23.27 o 
   4   1 -45      370.98      371.09     31.05 o 
   1   2 -45       34.64       35.98     17.91 o 
   2   2 -45       22.00       27.59     24.02 o 
   3   2 -45        2.09       13.54     16.95 o 
   0   0 -44      106.11       18.95     40.79 o 
   2   0 -44      107.17      159.13     38.18 o 
   4   0 -44       35.47       30.89     25.70 o 
   6   0 -44      342.31      363.87     48.82 o 
   0   1 -44      460.16      646.91     63.67 o 
   1   1 -44      244.86      307.11     28.20 o 
   2   1 -44        1.51       17.99     14.48 o 
   3   1 -44      269.87      344.26     26.41 o 
   4   1 -44      167.77      172.91     23.61 o 
   5   1 -44      123.43      144.17     23.07 o 
   6   1 -44      711.29      796.36     40.54 o 
   0   2 -44        5.58       -7.33     19.79 o 
   1   2 -44       18.57       16.81     16.50 o 
   2   2 -44      415.50      432.45     31.96 o 
   3   2 -44       67.24       53.40     18.98 o 
   4   2 -44      352.68      404.60     31.49 o 
   5   2 -44      223.70      274.75     28.42 o 
   0   3 -44       37.96       17.34     28.01 o 
   1   3 -44       77.90       68.03     22.11 o 
   2   3 -44       11.00      -13.81     15.09 o 
   3   3 -44      297.16      324.51     36.28 o 
   2   0 -43      337.05      341.58     36.14 o 
   4   0 -43      333.79      356.75     37.22 o 
   6   0 -43      101.22      137.96     57.70 o 
   1   1 -43      222.24      249.60     41.31 o 
   2   1 -43      570.25      647.13     31.96 o 
   3   1 -43       94.40      117.01     18.41 o 
   4   1 -43       70.06       67.85     19.40 o 
   5   1 -43      300.36      332.44     28.95 o 
   6   1 -43       41.13       31.36     19.80 o 
   7   1 -43      332.10      390.47     35.51 o 
   1   2 -43       20.27       35.43     16.58 o 
   2   2 -43       13.29       27.66     16.36 o 
   3   2 -43       62.66       18.49     17.21 o 
   4   2 -43      497.42      636.82     35.49 o 
   5   2 -43      211.89      231.11     26.12 o 
   6   2 -43      158.29      170.08     24.56 o 
   1   3 -43       85.01       74.45     22.32 o 
   2   3 -43        3.66        4.94     17.99 o 
   3   3 -43       67.36       90.02     20.25 o 
   4   3 -43       57.73       50.91     18.64 o 
   0   0 -42      330.12      394.34     42.34 o 
   2   0 -42      496.12      665.64     46.92 o 
   4   0 -42      190.76      248.71     65.44 o 
   6   0 -42      243.03      261.23     42.42 o 
   8   0 -42       65.80       39.73     29.34 o 
   0   1 -42      425.89      485.69     39.72 o 
   1   1 -42      342.10      344.56     24.54 o 
   2   1 -42       26.83       45.00     15.37 o 
   3   1 -42       82.43      130.71     21.11 o 
   4   1 -42       14.15       53.92     17.09 o 
   5   1 -42      393.39      402.64     30.15 o 
   6   1 -42       32.67       25.97     18.62 o 
   7   1 -42      306.55      307.75     32.32 o 
   8   1 -42       18.43       32.16     20.63 o 
   0   2 -42      223.35      239.65     31.72 o 
   1   2 -42       16.96       22.73     15.32 o 
   2   2 -42      151.23      171.93     22.76 o 
   3   2 -42       11.14       13.35     16.14 o 
   4   2 -42      388.35      470.21     31.72 o 
   5   2 -42       50.81       35.41     18.60 o 
   6   2 -42      765.95      765.44     39.62 o 
   7   2 -42        8.69       39.20     19.63 o 
   0   3 -42      340.65      373.25     47.95 o 
   1   3 -42      312.70      301.33     31.40 o 
   2   3 -42       86.60       68.02     21.62 o 
   3   3 -42       30.84       -1.55     15.88 o 
   4   3 -42       20.67       16.63     16.44 o 
   5   3 -42      112.83       97.18     20.79 o 
   6   3 -42        3.09       14.11     17.76 o 
   0   4 -42      643.58      748.10     61.93 o 
   1   4 -42       23.73       32.39     20.81 o 
   2   4 -42      450.31      462.44     41.89 o 
   3   4 -42       43.64       49.65     29.21 o 
   2   0 -41      375.17      426.76     37.37 o 
   4   0 -41       89.60       42.59     36.29 o 
   6   0 -41       53.12       81.11     29.34 o 
   8   0 -41      130.08      121.38     51.71 o 
   1   1 -41      150.46      179.81     18.09 o 
   2   1 -41      123.25      133.21     18.66 o 
   3   1 -41      294.43      305.76     25.95 o 
   4   1 -41      545.70      549.76     47.24 o 
   5   1 -41      244.06      322.93     46.25 o 
   6   1 -41      265.16      252.62     29.77 o 
   7   1 -41      140.79      136.78     25.29 o 
   8   1 -41       14.32        2.19     18.93 o 
   1   2 -41      120.00      108.93     20.46 o 
   2   2 -41      419.64      401.83     28.70 o 
   3   2 -41       73.74       60.34     17.71 o 
   4   2 -41      237.82      291.41     32.13 o 
   5   2 -41       46.21       69.60     18.83 o 
   6   2 -41        6.78        1.50     15.29 o 
   7   2 -41       20.63       16.31     19.99 o 
   8   2 -41       68.45       86.35     29.98 o 
   1   3 -41      226.87      240.04     28.60 o 
   2   3 -41       20.53       -1.02     16.47 o 
   3   3 -41       53.17       43.36     18.69 o 
   4   3 -41       89.66      105.77     20.90 o 
   5   3 -41       59.43       66.14     19.07 o 
   6   3 -41       17.89       28.82     18.20 o 
   7   3 -41      207.05      174.65     24.51 o 
   1   4 -41        8.03        3.46     20.64 o 
   2   4 -41       10.66       19.47     21.63 o 
   3   4 -41       47.65       76.96     24.89 o 
   4   4 -41       18.96       12.41     21.44 o 
   5   4 -41       47.77       89.36     23.17 o 
   0   0 -40     1399.27     1344.15     65.90 o 
   2   0 -40      146.65      151.68     25.94 o 
   4   0 -40      940.68     1038.52     64.14 o 
   6   0 -40       68.33       77.51     29.58 o 
   8   0 -40       20.23       27.53     36.44 o 
   0   1 -40      172.89      150.06     21.38 o 
   1   1 -40      123.32      137.95     16.10 o 
   2   1 -40      145.24      158.54     19.02 o 
   3   1 -40      525.06      544.58     30.98 o 
   4   1 -40      138.38      122.42     20.20 o 
   5   1 -40      435.42      511.95     34.99 o 
   6   1 -40       30.63       35.76     18.80 o 
   7   1 -40      247.73      296.24     30.40 o 
   8   1 -40       23.52        6.49     18.45 o 
   9   1 -40      309.02      367.67     34.63 o 
   0   2 -40       60.23       37.29     20.23 o 
   1   2 -40       49.43       68.38     15.59 o 
   2   2 -40       87.79       93.17     18.54 o 
   3   2 -40       99.84      102.61     18.69 o 
   4   2 -40     1457.16     1604.85     49.48 o 
   5   2 -40       40.81       40.56     16.63 o 
   6   2 -40       52.86       52.54     17.97 o 
   7   2 -40      149.79      107.70     24.17 o 
   8   2 -40      791.78      755.76     44.14 o 
   0   3 -40       17.81        5.64     28.67 o 
   1   3 -40      150.81      188.06     29.78 o 
   2   3 -40      128.23      170.02     24.25 o 
   3   3 -40      180.50      206.74     23.23 o 
   4   3 -40      109.13      131.80     20.81 o 
   5   3 -40       68.11       72.25     18.64 o 
   6   3 -40      235.92      262.65     27.12 o 
   7   3 -40      340.64      375.81     30.29 o 
   0   4 -40     1348.34     1282.93    127.59 o 
   1   4 -40       64.16       71.24     26.31 o 
   2   4 -40       28.72       24.95     20.68 o 
   3   4 -40       49.20       60.48     20.22 o 
   4   4 -40      314.80      338.33     28.02 o 
   5   4 -40       69.79       84.87     22.63 o 
   6   4 -40       70.72      124.11     25.13 o 
   0   5 -40       62.24       29.67     27.59 o 
   1   5 -40       79.64      113.47     43.36 o 
   2   5 -40        4.26      -19.68     23.73 o 
   2   0 -39       69.05       75.66     22.16 o 
   4   0 -39      213.99      155.38     31.80 o 
   6   0 -39      115.41      123.00     31.90 o 
   8   0 -39        6.30       23.21     29.63 o 
  10   0 -39      416.81      433.30     52.55 o 
   1   1 -39       70.04       54.82     12.93 o 
   2   1 -39      100.63      115.96     16.87 o 
   3   1 -39      201.78      242.76     23.00 o 
   4   1 -39      378.35      364.17     26.89 o 
   5   1 -39      229.19      229.97     40.40 o 
   6   1 -39      241.21      214.48     26.41 o 
   7   1 -39      260.05      293.82     29.95 o 
   8   1 -39       83.39      114.41     23.58 o 
   9   1 -39       91.34       65.66     22.25 o 
  10   1 -39      262.48      222.39     30.52 o 
   1   2 -39       65.50       58.67     14.53 o 
   2   2 -39      104.06      105.06     17.71 o 
   3   2 -39       96.90       95.41     18.35 o 
   4   2 -39        9.49       23.05     14.84 o 
   5   2 -39       57.88       53.99     16.89 o 
   6   2 -39      291.25      279.35     26.48 o 
   7   2 -39      132.61      160.49     31.67 o 
   8   2 -39      213.83      284.81     30.51 o 
   9   2 -39       95.95       99.55     24.72 o 
   1   3 -39      123.12       95.19     26.08 o 
   2   3 -39       91.89      143.78     20.47 o 
   3   3 -39      282.27      273.81     26.70 o 
   4   3 -39      155.05      116.35     19.74 o 
   5   3 -39      177.36      180.24     22.50 o 
   6   3 -39        0.69       -0.61     15.74 o 
   7   3 -39       68.99       83.56     20.30 o 
   8   3 -39       21.99       28.31     24.15 o 
   1   4 -39      182.49      146.87     37.38 o 
   2   4 -39       22.18        0.76     19.39 o 
   3   4 -39        6.76      -13.63     16.34 o 
   4   4 -39       54.22       55.81     17.79 o 
   5   4 -39      115.62       79.36     22.89 o 
   6   4 -39      324.69      302.34     31.76 o 
   7   4 -39      248.20      273.25     31.51 o 
   1   5 -39      137.94      129.22     34.65 o 
   2   5 -39       92.86       93.08     31.67 o 
   3   5 -39       26.59       77.32     31.61 o 
   4   5 -39        6.28        1.16     20.99 o 
   0   0 -38     1167.76     1142.89     93.66 o 
   2   0 -38      596.92      662.64     40.61 o 
   4   0 -38     1135.57     1014.50     71.91 o 
   6   0 -38      579.93      562.26     49.84 o 
   8   0 -38       55.69       36.17     25.42 o 
  10   0 -38       57.13        3.52     26.89 o 
   0   1 -38       38.88       54.05     16.50 o 
   1   1 -38      157.09      167.55     16.29 o 
   2   1 -38      155.87      182.05     18.23 o 
   3   1 -38      195.62      199.33     23.00 o 
   4   1 -38        0.77        0.63     17.32 o 
   5   1 -38      108.55      119.96     26.58 o 
   6   1 -38       58.39       25.00     16.55 o 
   7   1 -38      500.49      491.79     34.71 o 
   8   1 -38       74.37       70.69     28.45 o 
   9   1 -38      263.73      265.78     30.15 o 
  10   1 -38       34.19       50.76     20.46 o 
   0   2 -38      166.22      215.44     33.41 o 
   1   2 -38       97.51       68.18     16.40 o 
   2   2 -38      779.55      728.43     40.82 o 
   3   2 -38       83.97       96.03     17.71 o 
   4   2 -38      284.63      263.00     23.97 o 
   5   2 -38       31.58       34.78     15.55 o 
   6   2 -38      376.56      351.10     30.94 o 
   7   2 -38      109.32      101.03     21.83 o 
   8   2 -38      299.77      266.92     29.44 o 
   9   2 -38       23.76       -2.75     18.10 o 
  10   2 -38      196.04      195.36     28.12 o 
   0   3 -38       98.42      100.85     29.95 o 
   1   3 -38      131.33      113.82     23.03 o 
   2   3 -38       69.30       77.01     17.48 o 
   3   3 -38      276.46      330.84     26.18 o 
   4   3 -38      221.34      191.99     29.79 o 
   5   3 -38      690.01      636.85     33.83 o 
   6   3 -38      109.18      159.31     21.82 o 
   7   3 -38      126.75      130.70     21.08 o 
   8   3 -38      122.88      132.65     24.28 o 
   9   3 -38      284.33      304.49     38.34 o 
   0   4 -38     1587.19     1565.49    134.26 o 
   1   4 -38      142.53      114.30     25.14 o 
   2   4 -38      263.21      328.98     28.81 o 
   3   4 -38       11.83       21.18     16.34 o 
   4   4 -38      434.48      483.02     30.66 o 
   5   4 -38       22.14       -5.00     16.91 o 
   6   4 -38      432.87      411.14     34.04 o 
   7   4 -38      246.75      247.62     30.04 o 
   0   5 -38       52.65       21.50     43.54 o 
   1   5 -38      298.95      281.52     45.82 o 
   2   5 -38      316.11      333.38    143.51 o 
   3   5 -38        6.13        5.37     24.07 o 
   4   5 -38       40.87       21.48     22.48 o 
   5   5 -38       12.61       23.54     22.28 o 
   2   0 -37      623.68      714.02     61.97 o 
   4   0 -37       25.79       11.11     20.46 o 
   6   0 -37       54.06       48.88     25.06 o 
   8   0 -37      232.30      202.08     69.01 o 
  10   0 -37      107.36      107.77     33.60 o 
   1   1 -37      129.46      114.77     13.38 o 
   2   1 -37      101.47       98.32     15.08 o 
   3   1 -37      481.46      485.01     30.41 o 
   4   1 -37       36.66       40.48     19.40 o 
   5   1 -37       91.92      108.51     21.16 o 
   6   1 -37       45.12       28.02     16.42 o 
   7   1 -37      289.69      271.34     28.24 o 
   8   1 -37       33.78       24.83     18.01 o 
   9   1 -37        9.49       -8.83     15.86 o 
  10   1 -37       47.04       46.92     20.35 o 
  11   1 -37      157.92      209.38     29.12 o 
   1   2 -37       23.98       20.18     12.04 o 
   2   2 -37       77.81       93.25     17.26 o 
   3   2 -37      158.19      143.43     28.50 o 
   4   2 -37       51.92       57.88     15.89 o 
   5   2 -37        0.20       -5.75     13.85 o 
   6   2 -37       93.68       81.13     19.70 o 
   7   2 -37       98.65       98.92     21.48 o 
   8   2 -37      178.40      187.90     25.99 o 
   9   2 -37       16.60       27.00     18.53 o 
  10   2 -37       90.17      158.53     26.75 o 
   1   3 -37       46.50       56.60     15.62 o 
   2   3 -37       75.94       53.41     15.69 o 
   3   3 -37       62.24       73.47     16.40 o 
   4   3 -37       65.42       40.22     16.22 o 
   5   3 -37      709.27      589.53     32.27 o 
   6   3 -37       19.64       22.73     15.81 o 
   7   3 -37      143.40      106.69     19.83 o 
   8   3 -37       53.55      104.99     23.82 o 
   9   3 -37      469.76      544.26     38.78 o 
   1   4 -37      140.25      117.82     25.17 o 
   2   4 -37       20.57       37.59     17.20 o 
   3   4 -37       33.66       68.82     18.94 o 
   4   4 -37      306.14      298.38     25.34 o 
   5   4 -37       43.31       48.71     33.20 o 
   6   4 -37       71.52       84.17     21.68 o 
   7   4 -37      192.05      225.04     29.06 o 
   8   4 -37      244.70      270.95     31.45 o 
   1   5 -37      474.09      502.57     49.16 o 
   2   5 -37       36.00       55.35     28.44 o 
   3   5 -37      166.73      180.27     35.31 o 
   4   5 -37       23.88       40.88     21.79 o 
   5   5 -37       28.82       43.19     23.49 o 
   6   5 -37      196.93      189.20     38.99 o 
   1   6 -37      197.65      194.05     57.39 o 
   0   0 -36      841.04      755.08     68.03 o 
   2   0 -36     1605.23     1594.67     48.12 o 
   4   0 -36       66.05       56.46     24.17 o 
   6   0 -36       55.71       70.49     26.63 o 
   8   0 -36       25.56      -30.13     20.09 o 
  10   0 -36      286.68      276.44     42.93 o 
   0   1 -36     2276.59     2085.34     63.17 o 
   1   1 -36      169.95      181.96     14.79 o 
   2   1 -36      209.29      220.96     18.45 o 
   3   1 -36      575.01      540.81     28.62 o 
   4   1 -36       61.77       48.43     16.48 o 
   5   1 -36      197.78      205.28     24.00 o 
   6   1 -36      152.74      130.22     21.58 o 
   7   1 -36      446.03      480.04     33.33 o 
   8   1 -36      332.44      343.68     31.02 o 
   9   1 -36      138.96      129.21     29.23 o 
  10   1 -36       58.82       41.79     32.96 o 
  11   1 -36      533.92      570.42     58.69 o 
   0   2 -36       54.16       91.60     17.75 o 
   1   2 -36      184.44      153.62     16.91 o 
   2   2 -36      929.96      913.37     35.26 o 
   3   2 -36       97.48       68.37     15.90 o 
   4   2 -36      494.44      486.43     28.56 o 
   5   2 -36      126.20      135.86     18.85 o 
   6   2 -36     1007.42      970.61     43.50 o 
   7   2 -36      185.18      154.78     23.93 o 
   8   2 -36       41.33       22.86     21.23 o 
   9   2 -36      344.33      345.80     31.46 o 
  10   2 -36      238.23      258.56     30.16 o 
  11   2 -36       49.88       32.32     21.30 o 
   0   3 -36       84.74       75.26     35.39 o 
   1   3 -36       44.31       61.94     15.66 o 
   2   3 -36      147.51      115.13     18.64 o 
   3   3 -36      422.82      470.56     28.19 o 
   4   3 -36       18.06       15.08     14.21 o 
   5   3 -36       97.17      107.68     19.24 o 
   6   3 -36       21.70       33.06     15.44 o 
   7   3 -36      265.57      219.83     32.30 o 
   8   3 -36        9.02       33.32     19.09 o 
   9   3 -36       43.08       44.40     20.03 o 
  10   3 -36        9.75       -1.32     19.22 o 
   0   4 -36       70.36       80.17     38.75 o 
   1   4 -36      113.81       95.65     27.66 o 
   2   4 -36     1004.74     1014.54     44.41 o 
   3   4 -36       89.60       97.69     20.07 o 
   4   4 -36      144.25      160.53     21.18 o 
   5   4 -36       40.23       59.05     19.53 o 
   6   4 -36      299.20      373.50     36.15 o 
   7   4 -36       29.57       44.53     19.99 o 
   8   4 -36       50.04       47.38     20.82 o 
   9   4 -36      116.16       91.62     34.21 o 
   0   5 -36      508.17      438.98     63.72 o 
   1   5 -36      329.83      299.47     52.65 o 
   2   5 -36       83.06      107.33     32.89 o 
   3   5 -36       50.93       56.57     21.37 o 
   4   5 -36       41.13       34.94     21.16 o 
   5   5 -36        1.31        3.88     19.24 o 
   6   5 -36      301.08      318.21     60.60 o 
   7   5 -36      362.08      393.54     50.33 o 
   1   6 -36      147.75       76.24     43.87 o 
   2   0 -35     2149.14     2154.56     63.22 o 
   4   0 -35       72.48      116.32     27.09 o 
   6   0 -35      154.20      196.99     81.87 o 
   8   0 -35       72.73       55.17     26.08 o 
  10   0 -35     1436.18     1490.85    119.61 o 
  12   0 -35      125.68      236.41     59.42 o 
   1   1 -35      512.19      542.64     22.35 o 
   2   1 -35      294.62      330.72     20.73 o 
   3   1 -35      876.51      931.60     34.87 o 
   4   1 -35       13.32      -11.08     12.86 o 
   5   1 -35      254.11      255.84     33.25 o 
   6   1 -35       47.53       26.80     18.38 o 
   7   1 -35      312.60      317.29     28.49 o 
   8   1 -35       18.38        5.81     16.16 o 
   9   1 -35      173.19      176.82     24.80 o 
  10   1 -35       14.63        6.11     16.77 o 
  11   1 -35        6.67       -1.92     18.32 o 
  12   1 -35      156.40      172.93     27.97 o 
   1   2 -35      274.66      294.86     25.97 o 
   2   2 -35       33.17       21.51     13.30 o 
   3   2 -35      165.63      199.56     20.39 o 
   4   2 -35     1014.46      952.10     35.98 o 
   5   2 -35       74.11       55.90     17.60 o 
   6   2 -35      506.61      496.63     32.72 o 
   7   2 -35      106.49       92.36     20.88 o 
   8   2 -35      235.52      255.95     27.28 o 
   9   2 -35      104.11      101.93     22.62 o 
  10   2 -35       74.69       62.07     21.13 o 
  11   2 -35       68.43       94.11     28.86 o 
   1   3 -35      172.41      177.92     19.65 o 
   2   3 -35      222.32      270.48     22.24 o 
   3   3 -35      355.01      314.30     24.10 o 
   4   3 -35       58.56       38.98     17.05 o 
   5   3 -35      417.14      358.06     25.95 o 
   6   3 -35      227.43      205.04     22.32 o 
   7   3 -35       24.95       32.44     17.31 o 
   8   3 -35      150.05      128.15     23.57 o 
   9   3 -35      215.75      254.06     29.01 o 
  10   3 -35       39.30       28.45     20.21 o 
   1   4 -35      162.74      171.83     22.47 o 
   2   4 -35      516.00      478.93     37.02 o 
   3   4 -35       67.24       67.39     19.45 o 
   4   4 -35       13.14       13.97     14.10 o 
   5   4 -35      333.11      325.70     25.62 o 
   6   4 -35       20.73        9.20     16.70 o 
   7   4 -35      227.14      168.72     24.90 o 
   8   4 -35      146.16      197.46     26.75 o 
   9   4 -35      251.36      182.19     35.53 o 
   1   5 -35      315.00      304.22     31.89 o 
   2   5 -35      131.63      132.63     29.62 o 
   3   5 -35       73.72       55.00     23.38 o 
   4   5 -35       79.44       49.72     26.82 o 
   5   5 -35      118.16       80.19     24.34 o 
   6   5 -35      109.11       81.72     30.70 o 
   7   5 -35      164.56      212.59     42.59 o 
   8   5 -35      326.11      335.78     39.73 o 
   1   6 -35       33.50       43.15     36.99 o 
   3   6 -35       84.43       79.69     30.70 o 
   4   6 -35       16.77       46.34     29.31 o 
   5   6 -35       89.99      127.16     36.64 o 
   0   0 -34      966.57     1032.66     75.12 o 
   2   0 -34     2049.41     2019.04     59.93 o 
   4   0 -34      702.97      668.64     47.93 o 
   6   0 -34      184.29      185.05     57.43 o 
   8   0 -34     1042.24     1028.62     79.30 o 
  10   0 -34       97.23       98.43     30.92 o 
  12   0 -34      777.61      826.60     86.18 o 
   0   1 -34     1356.32     1338.69     43.06 o 
   1   1 -34      123.38      125.46     13.51 o 
   2   1 -34       27.37       32.35     10.71 o 
   3   1 -34     1121.26     1059.53     40.00 o 
   4   1 -34      547.67      416.45     28.58 o 
   5   1 -34      494.81      470.69     30.41 o 
   6   1 -34      225.15      191.64     23.51 o 
   7   1 -34      181.98      178.37     23.08 o 
   8   1 -34        9.01        2.90     14.65 o 
   9   1 -34      453.04      417.55     32.46 o 
  10   1 -34      165.81      118.12     23.40 o 
  11   1 -34       38.81       31.47     18.78 o 
  12   1 -34        9.41       51.49     22.24 o 
   0   2 -34     1452.05     1631.71     47.85 o 
   1   2 -34      403.18      422.52     19.98 o 
   2   2 -34       59.50       69.14     14.61 o 
   3   2 -34      578.07      555.90     27.77 o 
   4   2 -34     1349.89     1344.33     41.38 o 
   5   2 -34       14.00       30.21     15.54 o 
   6   2 -34      370.56      358.23     28.93 o 
   7   2 -34        5.69       -0.27     15.48 o 
   8   2 -34      706.93      628.42     37.02 o 
   9   2 -34       17.44       10.81     16.35 o 
  10   2 -34      391.45      372.40     33.12 o 
  11   2 -34       13.84        7.53     22.08 o 
  12   2 -34       95.63      125.40     25.27 o 
   0   3 -34      402.18      396.82     43.45 o 
   1   3 -34       78.36       51.26     13.92 o 
   2   3 -34      941.73      929.00     41.05 o 
   3   3 -34       21.77       40.86     19.85 o 
   4   3 -34       29.69       12.82     13.53 o 
   5   3 -34      598.89      619.38     30.94 o 
   6   3 -34      899.64      871.51     36.37 o 
   7   3 -34       51.98       48.38     18.02 o 
   8   3 -34       68.13       78.87     20.79 o 
   9   3 -34     1744.53     1870.10     71.20 o 
  10   3 -34        6.90       -2.08     18.22 o 
  11   3 -34      232.37      275.79     34.12 o 
   0   4 -34       92.47       68.83     37.17 o 
   1   4 -34      430.97      382.41     27.69 o 
   2   4 -34       37.49       43.91     16.20 o 
   3   4 -34       27.28       37.19     17.68 o 
   4   4 -34     1352.29     1373.96     43.15 o 
   5   4 -34      446.44      408.98     27.28 o 
   6   4 -34      196.23      205.00     26.17 o 
   7   4 -34      257.52      282.29     31.65 o 
   8   4 -34       60.07      112.70     23.28 o 
   9   4 -34       75.94       23.70     43.33 o 
  10   4 -34      209.11      225.98     35.84 o 
   0   5 -34       69.88       39.46     34.79 o 
   1   5 -34     1031.44     1016.45     48.69 o 
   2   5 -34        9.98        3.39     18.23 o 
   3   5 -34      241.93      180.44     26.95 o 
   4   5 -34       19.13       25.13     19.38 o 
   5   5 -34      440.83      445.27     37.83 o 
   6   5 -34       92.96      105.15     33.19 o 
   7   5 -34      264.59      291.11     44.08 o 
   8   5 -34        7.01      -10.72     22.80 o 
   1   6 -34        1.67       42.70     36.92 o 
   3   6 -34      255.45      326.47     42.84 o 
   4   6 -34      277.65      345.03     44.91 o 
   5   6 -34       31.67      -28.32     24.15 o 
   6   6 -34        7.10       58.72     31.69 o 
   2   0 -33      243.65      491.99     59.53 o 
   4   0 -33      787.90      710.75     48.62 o 
   6   0 -33      191.03      196.05     32.58 o 
   8   0 -33     1133.84      961.41    109.89 o 
  10   0 -33      289.08      311.68     72.10 o 
  12   0 -33      622.85      675.14    109.25 o 
   1   1 -33      407.53      443.95     19.84 o 
   2   1 -33      809.56      792.12     24.88 o 
   3   1 -33       85.50       83.14     23.82 o 
   4   1 -33      143.45      129.44     19.51 o 
   5   1 -33      202.68      206.14     32.70 o 
   6   1 -33      306.02      313.43     26.99 o 
   7   1 -33      200.36      190.88     23.28 o 
   8   1 -33       61.30       46.94     18.00 o 
   9   1 -33       29.81       46.17     18.14 o 
  10   1 -33       36.08       72.60     20.24 o 
  11   1 -33       48.17        5.70     17.99 o 
  12   1 -33      165.38      139.77     25.73 o 
   1   2 -33      589.63      635.29     22.95 o 
   2   2 -33       72.59       61.06     14.54 o 
   3   2 -33     1219.56     1129.39     36.62 o 
   4   2 -33        1.10       34.04     17.76 o 
   5   2 -33       21.09       -0.89     14.22 o 
   6   2 -33       70.00       59.48     19.46 o 
   7   2 -33      144.56      115.27     21.44 o 
   8   2 -33       41.44       20.54     16.40 o 
   9   2 -33       27.88       41.15     18.12 o 
  10   2 -33      238.93      209.19     27.25 o 
  11   2 -33      164.17      145.67     34.06 o 
  12   2 -33      235.07      237.09     36.50 o 
   1   3 -33      134.14      157.01     18.31 o 
   2   3 -33      498.98      532.09     27.68 o 
   3   3 -33      850.48      852.06     33.52 o 
   4   3 -33      174.32      177.57     20.03 o 
   5   3 -33      496.81      513.10     28.38 o 
   6   3 -33       98.42       78.11     16.32 o 
   7   3 -33      211.07      178.28     24.35 o 
   8   3 -33      139.92       99.67     21.35 o 
   9   3 -33      499.24      591.33     37.61 o 
  10   3 -33       53.27       44.05     28.08 o 
  11   3 -33       80.98       74.22     22.62 o 
   1   4 -33       77.76       85.77     17.53 o 
   2   4 -33      911.53      783.85     54.56 o 
   3   4 -33       91.45       91.55     18.05 o 
   4   4 -33       88.87       83.90     18.60 o 
   5   4 -33       57.28       66.17     16.44 o 
   6   4 -33      683.82      637.77     36.85 o 
   7   4 -33       35.37       46.74     18.51 o 
   8   4 -33        1.57      -21.72     14.48 o 
   9   4 -33       31.51       28.09     23.14 o 
  10   4 -33      446.23      475.23     55.28 o 
   1   5 -33     1485.25     1500.07     57.06 o 
   2   5 -33       17.68       17.35     21.64 o 
   3   5 -33      354.56      344.53     33.14 o 
   4   5 -33      333.71      328.01     40.80 o 
   5   5 -33       95.39       75.69     22.70 o 
   6   5 -33       42.15       64.39     29.16 o 
   7   5 -33       20.24       16.60     26.86 o 
   8   5 -33      229.06      226.43     34.11 o 
   9   5 -33       32.39       59.76     26.05 o 
   1   6 -33       68.75       31.79     35.75 o 
   3   6 -33      136.44      129.02     33.50 o 
   4   6 -33      198.23      148.48     34.50 o 
   5   6 -33       11.11       14.72     27.77 o 
   6   6 -33       37.77       36.48     40.85 o 
   0   0 -32     9894.43     9778.10    213.03 o 
   2   0 -32    13796.03    13441.47    278.97 o 
   4   0 -32       18.51       -0.57     17.44 o 
   6   0 -32       59.51       33.12     20.92 o 
   8   0 -32      372.83      379.11     72.79 o 
  10   0 -32       68.01      101.43     29.98 o 
  12   0 -32      787.42      683.51     84.35 o 
   0   1 -32      103.50      116.47     17.10 o 
   1   1 -32      665.54      642.84     23.78 o 
   2   1 -32       81.19       96.42     11.99 o 
   3   1 -32      372.86      325.47     24.37 o 
   4   1 -32       38.35       54.24     15.36 o 
   5   1 -32      975.30      885.80     37.75 o 
   6   1 -32        0.61        3.91     13.79 o 
   7   1 -32       47.13       27.81     19.24 o 
   8   1 -32        0.11       -1.26     14.29 o 
   9   1 -32      527.53      514.27     33.73 o 
  10   1 -32       87.04       77.07     20.29 o 
  11   1 -32       54.92       26.53     18.21 o 
  12   1 -32      158.32      143.70     25.64 o 
  13   1 -32      514.01      461.69     37.80 o 
   0   2 -32      539.11      532.56     42.32 o 
   1   2 -32      216.06      213.28     16.76 o 
   2   2 -32      301.73      300.98     21.52 o 
   3   2 -32      414.81      397.38     24.10 o 
   4   2 -32     1940.48     1832.51     52.69 o 
   5   2 -32      481.19      472.66     29.72 o 
   6   2 -32      836.13      808.56     37.83 o 
   7   2 -32      103.96       79.09     18.15 o 
   8   2 -32      479.73      496.19     41.70 o 
   9   2 -32        3.19      -10.94     14.54 o 
  10   2 -32       93.76       99.07     21.91 o 
  11   2 -32       92.07       83.58     29.87 o 
  12   2 -32      187.04      231.74     29.66 o 
   0   3 -32     1259.41     1267.46     56.92 o 
   1   3 -32      643.62      682.68     25.61 o 
   2   3 -32      269.55      280.06     27.82 o 
   3   3 -32      587.56      574.51     27.97 o 
   4   3 -32       51.98       28.45     13.94 o 
   5   3 -32     1575.62     1527.86     43.89 o 
   6   3 -32       34.76       37.00     16.34 o 
   7   3 -32      545.27      534.93     33.78 o 
   8   3 -32       10.84       24.61     17.55 o 
   9   3 -32      567.50      541.48     35.50 o 
  10   3 -32      446.83      439.48     42.26 o 
  11   3 -32      833.36      777.66     43.50 o 
  12   3 -32       36.22       32.17     21.71 o 
   0   4 -32       14.84       26.78     19.62 o 
   1   4 -32       37.82       36.21     16.90 o 
   2   4 -32      198.48      211.55     22.84 o 
   3   4 -32      477.64      469.18     33.33 o 
   4   4 -32      292.19      284.46     23.20 o 
   5   4 -32       36.13       18.53     18.60 o 
   6   4 -32      180.92      194.05     24.42 o 
   7   4 -32       39.04       17.53     16.67 o 
   8   4 -32      379.37      357.06     30.86 o 
   9   4 -32       56.06       88.41     27.28 o 
  10   4 -32      249.93      245.05     35.63 o 
  11   4 -32        0.43       -5.40     31.28 o 
   0   5 -32       72.04       20.68     29.35 o 
   1   5 -32      374.78      361.49     31.07 o 
   2   5 -32       78.71       65.52     20.42 o 
   3   5 -32      267.29      292.01     30.52 o 
   4   5 -32       29.82        6.37     17.70 o 
   5   5 -32      175.04      212.22     29.31 o 
   6   5 -32       46.69       84.53     30.25 o 
   7   5 -32       35.66       34.42     27.63 o 
   8   5 -32        4.10      -21.31     20.45 o 
   9   5 -32      103.41      112.09     29.56 o 
   2   6 -32      822.99      869.54     80.80 o 
   3   6 -32       42.63       53.20     26.58 o 
   4   6 -32      753.43      866.52     74.81 o 
   5   6 -32       19.64       48.70     29.07 o 
   6   6 -32      119.88      167.94     38.93 o 
   7   6 -32        9.86       28.54     28.26 o 
   3   7 -32      152.82      114.53     50.72 o 
   2   0 -31     1800.50     2076.98     75.86 o 
   4   0 -31      172.13      149.33     28.13 o 
   6   0 -31       71.94       36.67     22.27 o 
   8   0 -31       30.87       14.76     20.31 o 
  10   0 -31      245.99      207.21     42.78 o 
  12   0 -31      397.23      418.25     48.98 o 
   1   1 -31      430.07      450.64     19.39 o 
   2   1 -31     1917.54     1858.19     36.42 o 
   3   1 -31      354.19      358.47     25.21 o 
   4   1 -31     1763.23     1611.32     49.92 o 
   5   1 -31      338.72      246.05     23.22 o 
   6   1 -31      402.09      319.00     25.95 o 
   7   1 -31      117.12       94.68     18.91 o 
   8   1 -31      238.49      244.86     24.96 o 
   9   1 -31      144.63      138.99     21.76 o 
  10   1 -31       91.77       78.23     19.51 o 
  11   1 -31       23.91       20.81     17.69 o 
  12   1 -31       13.52       19.41     18.21 o 
  13   1 -31       75.63       88.06     23.94 o 
   1   2 -31     1527.31     1530.80     40.32 o 
   2   2 -31     1607.78     1593.39     36.95 o 
   3   2 -31      375.19      326.07     22.10 o 
   4   2 -31      418.44      376.60     26.36 o 
   5   2 -31      609.98      554.04     31.47 o 
   6   2 -31       43.37       35.72     15.63 o 
   7   2 -31      489.68      452.59     41.02 o 
   8   2 -31      750.36      763.16     39.94 o 
   9   2 -31        6.56       -0.69     14.62 o 
  10   2 -31      206.33      191.07     25.19 o 
  11   2 -31        7.89       33.57     18.58 o 
  12   2 -31      378.74      407.63     34.34 o 
  13   2 -31        5.62      -17.83     19.10 o 
   1   3 -31     1536.27     1615.81     37.57 o 
   2   3 -31      441.80      425.58     24.45 o 
   3   3 -31      234.83      245.93     20.83 o 
   4   3 -31      107.90      125.58     17.52 o 
   5   3 -31     1866.08     1767.09     52.83 o 
   6   3 -31      489.17      428.97     29.83 o 
   7   3 -31      106.69      128.10     24.81 o 
   8   3 -31       94.18       88.63     20.09 o 
   9   3 -31       72.58       52.27     19.48 o 
  10   3 -31       82.16      108.12     22.17 o 
  11   3 -31      207.07      240.06     29.11 o 
  12   3 -31      199.36      204.70     28.82 o 
   1   4 -31      274.26      256.48     26.41 o 
   2   4 -31       64.68       69.78     16.83 o 
   3   4 -31       54.30       22.71     15.33 o 
   4   4 -31       59.61       50.85     14.95 o 
   5   4 -31      241.48      259.65     22.56 o 
   6   4 -31       38.55      106.04     24.28 o 
   7   4 -31       23.51       12.77     16.27 o 
   8   4 -31      138.07      143.83     23.88 o 
   9   4 -31      191.38      212.19     31.94 o 
  10   4 -31       47.52       38.18     24.42 o 
  11   4 -31       29.52       -2.70     22.76 o 
   1   5 -31       57.33       76.68     23.54 o 
   2   5 -31       73.09       80.96     21.01 o 
   3   5 -31      859.92      846.15     44.49 o 
   4   5 -31      185.95      154.33     26.04 o 
   5   5 -31      213.98      218.12     28.74 o 
   6   5 -31       38.06       44.41     26.61 o 
   7   5 -31       82.22      104.37     31.88 o 
   8   5 -31       68.91       13.90     22.31 o 
   9   5 -31      147.83      172.11     31.75 o 
  10   5 -31       19.18        5.00     25.58 o 
   2   6 -31      105.20      118.26     43.91 o 
   3   6 -31       50.62        6.67     27.30 o 
   4   6 -31       15.10       -5.01     23.48 o 
   5   6 -31      138.01      178.52     36.18 o 
   6   6 -31       43.21       38.30     27.74 o 
   7   6 -31      223.68      220.25     84.00 o 
   8   6 -31      593.22      660.08     60.00 o 
   0   0 -30      194.57      190.75     38.70 o 
   2   0 -30     8185.74     7664.69    139.55 o 
   4   0 -30      152.26      166.86     27.23 o 
   6   0 -30     2001.69     1882.95     75.16 o 
   8   0 -30      172.53      166.09     30.30 o 
  10   0 -30       10.26       -4.09     20.76 o 
  12   0 -30      200.57      251.63     42.03 o 
  14   0 -30      646.40      665.70     61.95 o 
   0   1 -30    12028.10    11456.62    199.94 o 
   1   1 -30      671.58      709.99     22.83 o 
   2   1 -30      564.32      588.91     21.12 o 
   3   1 -30      356.64      359.75     20.42 o 
   4   1 -30      237.90      201.61     20.90 o 
   5   1 -30       96.65       41.98     15.15 o 
   6   1 -30       49.91       37.95     14.89 o 
   7   1 -30     1610.92     1501.03     51.64 o 
   8   1 -30      493.26      420.59     29.59 o 
   9   1 -30       54.53       38.55     16.95 o 
  10   1 -30      143.21      120.03     21.54 o 
  11   1 -30      670.13      648.54     68.03 o 
  12   1 -30       15.51       29.50     18.02 o 
  13   1 -30       11.41       -0.57     18.80 o 
  14   1 -30      464.87      535.17     40.13 o 
   0   2 -30      629.77      572.28     31.80 o 
   1   2 -30     2909.91     2873.55     47.01 o 
   2   2 -30      130.92      155.11     22.75 o 
   3   2 -30      162.61      147.78     16.98 o 
   4   2 -30      435.69      469.94     28.10 o 
   5   2 -30      258.22      272.37     23.84 o 
   6   2 -30      181.81      257.63     24.54 o 
   7   2 -30      238.89      165.19     29.51 o 
   8   2 -30      586.68      541.94     32.79 o 
   9   2 -30       26.03       35.85     17.42 o 
  10   2 -30     1867.55     1869.59     62.46 o 
  11   2 -30        8.97       17.54     16.70 o 
  12   2 -30      314.17      337.14     32.56 o 
  13   2 -30       77.18       51.74     21.62 o 
   0   3 -30      521.73      476.29     37.68 o 
   1   3 -30     1090.67     1069.90     32.43 o 
   2   3 -30      111.65      106.77     20.35 o 
   3   3 -30     3828.60     3530.00     67.11 o 
   4   3 -30       77.24       50.41     21.25 o 
   5   3 -30        9.43       14.87     13.01 o 
   6   3 -30      430.81      462.43     30.53 o 
   7   3 -30      254.00      336.13     27.80 o 
   8   3 -30      128.75      142.95     22.45 o 
   9   3 -30        6.07        0.54     15.43 o 
  10   3 -30       44.66       12.19     18.71 o 
  11   3 -30      543.91      573.62     38.56 o 
  12   3 -30        1.44      -15.34     16.92 o 
  13   3 -30       20.80       10.87     23.98 o 
   0   4 -30      328.03      328.12     33.51 o 
   1   4 -30      451.31      498.51     34.37 o 
   2   4 -30     1097.13     1151.22     40.33 o 
   3   4 -30      389.80      319.50     22.59 o 
   4   4 -30      362.75      336.60     26.94 o 
   5   4 -30      477.82      507.88     27.44 o 
   6   4 -30     1434.56     1446.32     49.59 o 
   7   4 -30      389.67      393.34     30.45 o 
   8   4 -30      447.17      468.78     32.94 o 
   9   4 -30       54.46       55.32     19.43 o 
  10   4 -30      424.86      392.48     40.09 o 
  11   4 -30       42.61       98.17     36.76 o 
  12   4 -30      141.66      115.26     30.39 o 
   0   5 -30       26.66       31.42     21.44 o 
   1   5 -30        8.69       33.91     17.46 o 
   2   5 -30       57.20       59.74     19.02 o 
   3   5 -30      563.48      592.24     37.37 o 
   4   5 -30       97.25      109.76     23.18 o 
   5   5 -30      395.00      383.77     33.57 o 
   6   5 -30       48.53       51.85     25.96 o 
   7   5 -30      762.29      824.39     49.28 o 
   8   5 -30       90.43       77.73     25.46 o 
   9   5 -30       26.22       47.10     25.46 o 
  10   5 -30      447.85      434.76     43.76 o 
   3   6 -30      138.31      171.31     45.66 o 
   4   6 -30       68.86       39.54     37.88 o 
   5   6 -30      110.65       65.42     28.50 o 
   6   6 -30      376.46      338.56    110.07 o 
   7   6 -30      246.16      237.34     41.41 o 
   8   6 -30      153.38      132.09     36.93 o 
   2   0 -29     1430.70     1473.62     47.21 o 
   4   0 -29       49.18       58.51     15.01 o 
   6   0 -29      114.12       95.23     24.47 o 
   8   0 -29      302.46      213.89     32.91 o 
  10   0 -29     1569.02     1317.30     68.50 o 
  12   0 -29     1009.00      894.29     90.17 o 
  14   0 -29      661.97      698.58     60.82 o 
   1   1 -29     1714.46     1693.57     33.61 o 
   2   1 -29     1049.19     1011.02     29.61 o 
   3   1 -29      313.20      331.82     28.59 o 
   4   1 -29       72.58       76.48     15.88 o 
   5   1 -29      210.66      189.77     20.70 o 
   6   1 -29      109.55      120.90     17.99 o 
   7   1 -29      483.67      427.44     28.22 o 
   8   1 -29      428.00      334.97     26.78 o 
   9   1 -29      305.28      330.34     27.94 o 
  10   1 -29        7.97        1.79     14.81 o 
  11   1 -29      142.60      182.89     24.84 o 
  12   1 -29       73.01       77.13     21.04 o 
  13   1 -29       33.78       42.56     19.75 o 
  14   1 -29      265.10      298.18     32.10 o 
   1   2 -29     1412.56     1383.09     30.64 o 
   2   2 -29      675.90      633.33     23.32 o 
   3   2 -29      391.96      381.14     22.25 o 
   4   2 -29      194.07      185.18     20.25 o 
   5   2 -29       94.92       82.70     20.65 o 
   6   2 -29      117.06      138.42     19.19 o 
   7   2 -29       57.99       75.41     17.38 o 
   8   2 -29      125.01      138.59     20.85 o 
   9   2 -29       51.62       76.64     19.70 o 
  10   2 -29      334.17      376.58     38.36 o 
  11   2 -29       61.55       45.22     19.64 o 
  12   2 -29      210.63      305.21     30.69 o 
  13   2 -29       37.37       52.35     20.99 o 
   1   3 -29     1431.05     1392.89     36.54 o 
   2   3 -29      241.33      237.98     35.18 o 
   3   3 -29     2874.25     2728.58     56.72 o 
   4   3 -29     1319.93     1127.57     35.56 o 
   5   3 -29       12.65       25.89     12.83 o 
   6   3 -29      356.87      337.08     32.94 o 
   7   3 -29      112.30      126.17     23.42 o 
   8   3 -29       52.05       73.13     18.60 o 
   9   3 -29      216.59      190.31     24.26 o 
  10   3 -29       89.62       93.18     30.80 o 
  11   3 -29      175.32      203.65     32.97 o 
  12   3 -29        1.53       -4.42     17.59 o 
  13   3 -29       33.44       -5.32     23.56 o 
   1   4 -29       33.58       36.28     13.79 o 
   2   4 -29       26.46       36.50     13.85 o 
   3   4 -29      227.71      248.08     20.47 o 
   4   4 -29       45.22       44.94     13.76 o 
   5   4 -29      932.23      949.67     34.88 o 
   6   4 -29     1189.22     1193.40     74.75 o 
   7   4 -29      430.12      481.17     31.89 o 
   8   4 -29        3.83       16.78     16.39 o 
   9   4 -29        1.81        3.22     18.02 o 
  10   4 -29      410.67      469.97     66.25 o 
  11   4 -29      148.89      176.52     32.72 o 
  12   4 -29       86.43       85.16     27.89 o 
   1   5 -29      261.52      249.47     26.36 o 
   2   5 -29      175.27      134.07     23.51 o 
   3   5 -29      104.12      134.45     22.85 o 
   4   5 -29      452.00      467.12     34.76 o 
   5   5 -29     1180.25     1164.58     50.79 o 
   6   5 -29        3.24        8.44     27.91 o 
   7   5 -29      102.69      129.67     26.73 o 
   8   5 -29      219.79      199.48     31.54 o 
   9   5 -29       96.94       68.58     26.13 o 
  10   5 -29       17.20       35.41     24.86 o 
  11   5 -29      491.34      462.60     44.96 o 
   2   6 -29        2.59       19.77     32.46 o 
   3   6 -29      222.98      158.39     43.40 o 
   4   6 -29       14.02       34.96     35.16 o 
   5   6 -29      449.66      450.91     65.90 o 
   6   6 -29      404.54      427.89     60.14 o 
   7   6 -29        3.49      -10.25     30.85 o 
   8   6 -29      248.14      246.26     42.63 o 
   9   6 -29       73.29       74.57     34.99 o 
   0   0 -28      729.99      685.78     39.66 o 
   2   0 -28      228.51      261.81     21.74 o 
   4   0 -28       15.42       19.76     12.72 o 
   6   0 -28       45.27       66.69     29.63 o 
   8   0 -28      729.67      730.21     49.73 o 
  10   0 -28      189.69      136.09     30.94 o 
  12   0 -28     1430.29     1366.96     72.91 o 
  14   0 -28      222.26      235.87     68.57 o 
   0   1 -28    13064.65    12909.74    210.09 o 
   1   1 -28     1937.11     2045.21     36.90 o 
   2   1 -28       18.45       31.80      9.59 o 
   3   1 -28      227.67      260.07     21.23 o 
   4   1 -28     1197.71     1139.20     38.66 o 
   5   1 -28      375.54      369.35     25.88 o 
   6   1 -28      155.04      168.74     20.18 o 
   7   1 -28      380.97      357.36     34.36 o 
   8   1 -28     1263.41     1127.46     41.83 o 
   9   1 -28      723.68      650.04     35.04 o 
  10   1 -28       60.77       52.69     17.97 o 
  11   1 -28      361.27      394.91     31.44 o 
  12   1 -28       35.39       40.10     18.68 o 
  13   1 -28      896.76      928.71     60.55 o 
  14   1 -28      278.25      260.91     31.02 o 
   0   2 -28     2355.28     2346.25     63.74 o 
   1   2 -28      121.68      104.28     11.66 o 
   2   2 -28      564.71      586.46     22.00 o 
   3   2 -28     1184.03     1174.03     34.72 o 
   4   2 -28     2525.42     2336.15     57.21 o 
   5   2 -28       87.55      100.43     16.97 o 
   6   2 -28     1151.89     1032.28     38.81 o 
   7   2 -28      319.11      316.96     25.78 o 
   8   2 -28     1120.73     1084.40     41.87 o 
   9   2 -28      190.52      177.67     23.08 o 
  10   2 -28      689.14      619.53     61.05 o 
  11   2 -28      207.69      204.85     25.74 o 
  12   2 -28      280.78      259.39     29.20 o 
  13   2 -28      685.28      669.79     46.57 o 
  14   2 -28      423.17      390.81     35.16 o 
   0   3 -28      759.63      727.24     65.35 o 
   1   3 -28      983.16      951.70     29.90 o 
   2   3 -28      363.14      375.83     25.62 o 
   3   3 -28     1639.83     1620.99     58.52 o 
   4   3 -28      456.52      474.74     24.82 o 
   5   3 -28     1374.31     1361.89     39.04 o 
   6   3 -28      150.16      131.63     28.10 o 
   7   3 -28      746.11      726.29     35.67 o 
   8   3 -28       28.82       10.05     14.45 o 
   9   3 -28      461.80      492.76     32.45 o 
  10   3 -28      119.75      102.14     21.33 o 
  11   3 -28       11.91        1.31     16.40 o 
  12   3 -28        5.13       -7.88     17.38 o 
  13   3 -28      101.12       58.89     26.11 o 
   0   4 -28     1818.74     1939.21    118.10 o 
   1   4 -28       37.76       31.17     13.15 o 
   2   4 -28      869.07      854.11     33.79 o 
   3   4 -28      879.01      864.57     31.52 o 
   4   4 -28      111.69       95.20     16.26 o 
   5   4 -28       41.95       50.20     13.93 o 
   6   4 -28      120.70      144.71     20.83 o 
   7   4 -28       65.32       69.76     17.98 o 
   8   4 -28      276.09      275.19     26.83 o 
   9   4 -28       58.24       74.25     19.42 o 
  10   4 -28      233.71      281.57     35.04 o 
  11   4 -28      142.98       90.20     27.30 o 
  12   4 -28       71.13      104.14     29.03 o 
   0   5 -28      276.87      299.36     49.07 o 
   1   5 -28     1112.87     1134.50     45.31 o 
   2   5 -28       15.83       14.97     13.80 o 
   3   5 -28     1046.80     1067.54     54.08 o 
   4   5 -28     1029.24     1032.70     39.71 o 
   5   5 -28      591.45      578.23     32.26 o 
   6   5 -28      112.29      161.61     56.49 o 
   7   5 -28       99.39      156.35     27.88 o 
   8   5 -28       24.80       33.30     21.83 o 
   9   5 -28      574.61      534.90     44.14 o 
  10   5 -28      182.59      189.74     33.95 o 
  11   5 -28      663.31      752.53     75.86 o 
   2   6 -28      163.59      168.13     43.32 o 
   3   6 -28       83.79       77.36     37.46 o 
   4   6 -28     1054.96      959.38     83.66 o 
   5   6 -28       59.36       40.70     24.96 o 
   6   6 -28      341.38      302.92     40.58 o 
   7   6 -28      133.99      167.23     38.05 o 
   8   6 -28      199.14      216.58     41.36 o 
   9   6 -28        5.73       17.25     50.77 o 
   2   0 -27     5448.23     5135.17    162.47 o 
   4   0 -27      130.59      126.79     17.06 o 
   6   0 -27      869.52      734.50     80.83 o 
   8   0 -27      367.07      284.00     35.05 o 
  10   0 -27      111.61       70.34     26.89 o 
  12   0 -27      384.54      336.16     57.06 o 
  14   0 -27      303.13      216.83     41.21 o 
   1   1 -27     5178.00     5144.55     66.42 o 
   2   1 -27      409.00      382.91     19.27 o 
   3   1 -27     1853.49     1772.39     39.44 o 
   4   1 -27      173.11      187.51     15.22 o 
   5   1 -27      325.47      340.52     23.85 o 
   6   1 -27       48.81       56.99     14.89 o 
   7   1 -27      154.58      158.68     27.94 o 
   8   1 -27      590.03      461.21     29.10 o 
   9   1 -27      231.30      218.88     25.39 o 
  10   1 -27        7.87       -6.55     14.08 o 
  11   1 -27       23.35       38.81     17.78 o 
  12   1 -27       32.22       23.45     16.85 o 
  13   1 -27      224.05      229.13     28.21 o 
  14   1 -27       50.21       64.31     39.25 o 
   1   2 -27      217.13      182.38     14.17 o 
   2   2 -27       42.51       79.91     11.52 o 
   3   2 -27      517.34      469.83     21.55 o 
   4   2 -27      645.61      657.58     46.15 o 
   5   2 -27      212.10      169.77     19.39 o 
   6   2 -27       19.11       21.24     15.47 o 
   7   2 -27       41.24       31.82     14.34 o 
   8   2 -27      278.63      257.12     24.19 o 
   9   2 -27       43.91       23.86     15.39 o 
  10   2 -27       19.54       20.39     16.02 o 
  11   2 -27      337.87      327.33     33.52 o 
  12   2 -27       82.29      107.14     31.58 o 
  13   2 -27       56.06       46.38     20.82 o 
  14   2 -27      576.95      614.24     53.48 o 
   1   3 -27      359.30      351.24     25.71 o 
   2   3 -27     1261.87     1181.48     30.07 o 
   3   3 -27     1237.53     1216.77     35.23 o 
   4   3 -27      426.95      426.54     36.71 o 
   5   3 -27     1450.21     1333.40     49.87 o 
   6   3 -27       46.90       55.99     15.81 o 
   7   3 -27      174.27      157.04     26.97 o 
   8   3 -27      189.88      215.04     30.02 o 
   9   3 -27      656.10      644.40     35.70 o 
  10   3 -27       96.50       68.51     19.46 o 
  11   3 -27       22.11       24.88     17.94 o 
  12   3 -27      224.11      204.01     36.40 o 
  13   3 -27       70.89      104.09     41.17 o 
   1   4 -27      210.65      191.97     23.35 o 
   2   4 -27      101.40       92.73     16.22 o 
   3   4 -27     1287.96     1262.71     36.69 o 
   4   4 -27      107.93      133.01     16.87 o 
   5   4 -27     1041.47      921.14     32.97 o 
   6   4 -27       65.79       60.88     16.80 o 
   7   4 -27       81.97       78.93     18.53 o 
   8   4 -27      325.20      290.24     26.37 o 
   9   4 -27      569.31      670.05     37.09 o 
  10   4 -27      472.12      504.00     41.82 o 
  11   4 -27      289.97      366.26     49.46 o 
  12   4 -27      545.21      615.94     47.49 o 
  13   4 -27       91.28      100.09     30.36 o 
   1   5 -27      660.29      608.31     41.49 o 
   2   5 -27      592.44      614.78     34.58 o 
   3   5 -27     1225.97     1201.52     46.68 o 
   4   5 -27      390.97      361.97     29.48 o 
   5   5 -27      211.28      203.83     25.21 o 
   6   5 -27       50.67       20.05     23.99 o 
   7   5 -27      170.82      172.99     32.70 o 
   8   5 -27       55.24       57.32     23.32 o 
   9   5 -27      430.51      438.70     40.40 o 
  10   5 -27      254.38      286.54     37.26 o 
  11   5 -27      171.79      217.79     35.84 o 
   2   6 -27      355.64      344.08     51.95 o 
   3   6 -27      106.55       71.35     36.88 o 
   4   6 -27      621.90      631.14     69.07 o 
   5   6 -27      164.61      146.70     31.35 o 
   6   6 -27       95.72      156.68     32.88 o 
   7   6 -27      159.73      129.30     32.55 o 
   8   6 -27      240.09      214.73     39.27 o 
   9   6 -27        9.72       41.17     29.63 o 
  10   6 -27      419.24      354.54     51.20 o 
   6   7 -27      114.33      114.67     45.31 o 
   7   7 -27       29.32       38.15     30.27 o 
   0   0 -26      827.09      874.63     41.88 o 
   2   0 -26     1083.14     1106.18     38.27 o 
   4   0 -26      532.74      571.29     27.98 o 
   6   0 -26      243.53      212.02     28.68 o 
   8   0 -26      192.04      201.14     31.37 o 
  10   0 -26      658.08      688.78     64.64 o 
  12   0 -26      498.44      538.00     49.23 o 
  14   0 -26       56.28       58.31     35.96 o 
   0   1 -26      313.24      305.12     22.63 o 
   1   1 -26     4882.50     4741.58     61.77 o 
   2   1 -26       13.47        9.72     10.63 o 
   3   1 -26     2560.73     2420.74     46.63 o 
   4   1 -26      423.52      394.25     19.28 o 
   5   1 -26      814.91      742.71     35.13 o 
   6   1 -26       15.78       -6.01     13.05 o 
   7   1 -26       11.17       -5.80     11.71 o 
   8   1 -26      540.78      501.19     29.56 o 
   9   1 -26      254.97      216.46     23.54 o 
  10   1 -26      110.72      135.08     20.56 o 
  11   1 -26       89.66       63.66     18.77 o 
  12   1 -26       35.52       25.79     17.05 o 
  13   1 -26     1375.43     1309.46     97.20 o 
  14   1 -26       29.92       27.73     19.81 o 
  15   1 -26       21.27       25.81     20.49 o 
   0   2 -26     9398.81     8901.29    153.68 o 
   1   2 -26      240.20      242.32     15.09 o 
   2   2 -26      499.01      515.05     20.07 o 
   3   2 -26      157.05      170.28     14.69 o 
   4   2 -26     1269.79     1139.23     37.87 o 
   5   2 -26       10.14        4.90     11.74 o 
   6   2 -26      268.48      254.57     22.55 o 
   7   2 -26       73.29       74.96     16.78 o 
   8   2 -26      571.16      625.29     36.93 o 
   9   2 -26       41.20       35.00     16.00 o 
  10   2 -26       49.04       10.64     15.01 o 
  11   2 -26      182.48      227.76     25.91 o 
  12   2 -26     1013.04      947.71     44.20 o 
  13   2 -26        1.62       12.66     17.69 o 
  14   2 -26      487.11      523.52     37.65 o 
   0   3 -26       57.81       97.09     20.43 o 
   1   3 -26       77.10       77.10     12.76 o 
   2   3 -26      424.94      401.37     18.81 o 
   3   3 -26     1576.21     1547.65     39.32 o 
   4   3 -26       58.93       62.11     13.31 o 
   5   3 -26     1450.93     1325.69     44.57 o 
   6   3 -26      739.70      708.93     33.11 o 
   7   3 -26       79.79       64.70     16.68 o 
   8   3 -26       85.28       99.73     18.30 o 
   9   3 -26      818.74      839.20     39.13 o 
  10   3 -26      106.50       90.68     31.22 o 
  11   3 -26      212.98      229.39     26.97 o 
  12   3 -26      139.29      153.75     24.62 o 
  13   3 -26      328.20      284.42     36.83 o 
  14   3 -26      235.15      204.64     34.57 o 
   0   4 -26      287.35      267.83     46.30 o 
   1   4 -26      649.05      564.00     31.18 o 
   2   4 -26      776.06      785.69     28.77 o 
   3   4 -26     1117.72     1025.83     52.50 o 
   4   4 -26     1811.61     1793.04     44.49 o 
   5   4 -26      813.75      796.32     62.39 o 
   6   4 -26      355.95      331.29     25.83 o 
   7   4 -26       14.99        8.98     14.18 o 
   8   4 -26     2157.37     2076.97     97.53 o 
   9   4 -26      217.33      197.92     24.06 o 
  10   4 -26      231.48      265.28     33.63 o 
  11   4 -26       79.51       70.97     25.15 o 
  12   4 -26      586.38      585.69     46.74 o 
  13   4 -26      236.02      266.32     37.55 o 
   0   5 -26      366.50      357.12     47.86 o 
   1   5 -26      406.72      416.04     35.45 o 
   2   5 -26     1239.54     1070.08     52.00 o 
   3   5 -26     2531.88     2570.90    128.17 o 
   4   5 -26       99.12       72.36     19.17 o 
   5   5 -26     1051.32      972.33     43.52 o 
   6   5 -26       26.58       34.99     33.34 o 
   7   5 -26      792.78      766.53     54.33 o 
   8   5 -26       94.84      105.42     22.03 o 
   9   5 -26     1183.47     1421.46     62.56 o 
  10   5 -26      458.68      478.78     42.11 o 
  11   5 -26      138.71      173.34     32.67 o 
  12   5 -26       38.48       72.11     27.87 o 
   2   6 -26       73.58       99.22     37.24 o 
   3   6 -26       90.32       60.22     34.39 o 
   4   6 -26      186.00      213.14     35.31 o 
   5   6 -26        0.47       15.78     22.28 o 
   6   6 -26      112.53      143.01     32.48 o 
   7   6 -26      229.28      202.48     46.09 o 
   8   6 -26      338.42      351.07     62.31 o 
   9   6 -26       56.26       12.92     28.19 o 
  10   6 -26       47.11       33.26     88.78 o 
   6   7 -26       44.11       21.13     26.24 o 
   7   7 -26      237.31      283.86     43.95 o 
   8   7 -26        6.67       32.60     29.35 o 
   2   0 -25       80.71      119.63     20.77 o 
   4   0 -25     1169.65     1186.46     52.01 o 
   6   0 -25       98.50      126.41     24.70 o 
   8   0 -25       78.66       69.55     26.98 o 
  10   0 -25      814.86      748.09     76.26 o 
  12   0 -25      162.03      177.72     34.41 o 
  14   0 -25      335.73      392.12     47.22 o 
   1   1 -25      724.87      762.10     20.75 o 
   2   1 -25      469.00      419.56     17.27 o 
   3   1 -25     2319.31     2289.54     44.56 o 
   4   1 -25       15.56       31.19      9.68 o 
   5   1 -25      617.54      577.55     28.02 o 
   6   1 -25       37.33       38.81     13.32 o 
   7   1 -25      159.24      176.51     21.80 o 
   8   1 -25      516.28      569.55     33.09 o 
   9   1 -25      297.02      231.78     23.55 o 
  10   1 -25     2007.62     1811.19     54.31 o 
  11   1 -25      163.67      213.82     35.51 o 
  12   1 -25       14.89       -0.32     16.20 o 
  13   1 -25      128.51      148.38     23.79 o 
  14   1 -25       11.81       47.39     19.99 o 
  15   1 -25       12.24        1.01     18.87 o 
   1   2 -25      250.69      255.84     14.89 o 
   2   2 -25     1321.27     1332.84     30.08 o 
   3   2 -25      300.09      297.48     17.15 o 
   4   2 -25     1717.17     1652.47     45.23 o 
   5   2 -25      191.37      213.82     19.89 o 
   6   2 -25      431.32      401.65     25.42 o 
   7   2 -25      588.74      518.46     29.27 o 
   8   2 -25       64.39       52.30     18.63 o 
   9   2 -25      148.89      150.12     20.67 o 
  10   2 -25      225.74      185.91     23.04 o 
  11   2 -25      166.99       92.74     19.92 o 
  12   2 -25      461.68      494.05     33.76 o 
  13   2 -25        0.63        4.25     16.21 o 
  14   2 -25      393.86      428.16     35.06 o 
  15   2 -25       11.95        4.53     20.52 o 
   1   3 -25      691.30      667.85     24.39 o 
   2   3 -25      300.04      309.59     16.64 o 
   3   3 -25       72.06       76.42     11.30 o 
   4   3 -25      104.09       82.29     13.47 o 
   5   3 -25      145.71      119.49     17.62 o 
   6   3 -25      193.11      189.01     20.69 o 
   7   3 -25      336.12      369.74     32.40 o 
   8   3 -25      101.32       92.55     17.97 o 
   9   3 -25      373.70      378.42     28.24 o 
  10   3 -25      118.02      113.72     21.76 o 
  11   3 -25      253.37      270.95     27.46 o 
  12   3 -25      186.11      178.33     37.92 o 
  13   3 -25       43.75       52.56     29.23 o 
  14   3 -25      120.50      133.99     30.82 o 
   1   4 -25      531.18      523.85     22.82 o 
   2   4 -25       99.72      107.60     14.85 o 
   3   4 -25      371.71      399.69     27.36 o 
   4   4 -25      327.43      374.81     19.95 o 
   5   4 -25      145.23      142.65     15.23 o 
   6   4 -25      151.88      200.91     18.88 o 
   7   4 -25       13.20       -0.47     13.37 o 
   8   4 -25      239.73      299.30     26.05 o 
   9   4 -25      285.77      308.41     27.24 o 
  10   4 -25      180.22      193.29     30.15 o 
  11   4 -25       11.09       -4.00     21.71 o 
  12   4 -25      132.16       82.04     27.25 o 
  13   4 -25       64.54       63.84     27.12 o 
   1   5 -25      446.93      434.35     36.93 o 
   2   5 -25      112.73      122.40     18.98 o 
   3   5 -25      733.83      765.83     42.98 o 
   4   5 -25       56.42       72.92     18.02 o 
   5   5 -25      666.96      687.18     37.28 o 
   6   5 -25      120.88       75.36     26.61 o 
   7   5 -25      408.53      498.01     46.41 o 
   8   5 -25       25.17       25.23     19.87 o 
   9   5 -25      487.93      483.19     35.29 o 
  10   5 -25      342.15      371.37     39.11 o 
  11   5 -25       16.23        3.11     22.79 o 
  12   5 -25      101.31      115.30     29.95 o 
   2   6 -25      421.14      343.26     50.76 o 
   3   6 -25      101.88      136.48     28.10 o 
   4   6 -25       84.39       97.48     62.06 o 
   5   6 -25        7.67      -18.74     26.60 o 
   6   6 -25      224.11      241.75     77.64 o 
   7   6 -25      119.84      126.35     32.67 o 
   8   6 -25      445.65      370.48     46.14 o 
   9   6 -25       58.70       63.97     31.19 o 
  10   6 -25      496.21      635.78     61.08 o 
   5   7 -25      341.54      335.12     60.66 o 
   6   7 -25      560.12      505.75     50.40 o 
   7   7 -25       54.40       50.36     42.25 o 
   8   7 -25       17.22       46.37     31.20 o 
   0   0 -24     1796.77     1633.94     61.10 o 
   2   0 -24       19.49        0.59     10.02 o 
   4   0 -24      867.89      919.70     45.38 o 
   6   0 -24     2201.01     2056.29    129.97 o 
   8   0 -24      871.75      836.07     49.74 o 
  10   0 -24     1631.06     1571.61     70.38 o 
  12   0 -24      138.12       97.21     28.40 o 
  14   0 -24      233.75      240.09     40.85 o 
   0   1 -24       49.81       43.89     12.63 o 
   1   1 -24      382.30      372.21     15.00 o 
   2   1 -24     2000.76     1905.57     35.17 o 
   3   1 -24     2158.63     2110.84     48.36 o 
   4   1 -24      124.21       97.27     11.59 o 
   5   1 -24      627.67      612.49     28.23 o 
   6   1 -24       15.87        4.61     11.21 o 
   7   1 -24     1109.50     1038.67     49.85 o 
   8   1 -24     1059.32      965.72     36.85 o 
   9   1 -24      412.03      354.78     26.54 o 
  10   1 -24      567.54      559.88     32.32 o 
  11   1 -24     2458.74     2241.55     75.92 o 
  12   1 -24      183.10      192.14     24.21 o 
  13   1 -24      533.98      491.94     34.50 o 
  14   1 -24       66.70       70.50     21.46 o 
  15   1 -24      521.31      545.11     38.30 o 
   0   2 -24      408.52      436.22     25.12 o 
   1   2 -24       46.16       50.36      9.87 o 
   2   2 -24     3033.65     2830.97     46.29 o 
   3   2 -24       17.79       20.02      9.24 o 
   4   2 -24      461.87      430.82     24.29 o 
   5   2 -24      237.22      225.68     20.21 o 
   6   2 -24     1170.41     1068.05     37.32 o 
   7   2 -24       68.23       68.77     15.90 o 
   8   2 -24      190.87      168.18     22.70 o 
   9   2 -24      385.34      340.89     26.23 o 
  10   2 -24      593.71      600.59     33.49 o 
  11   2 -24       65.22       65.97     18.36 o 
  12   2 -24      179.21      194.69     30.90 o 
  13   2 -24       55.55       44.04     18.62 o 
  14   2 -24      676.75      717.94     41.58 o 
  15   2 -24       37.29       41.31     21.51 o 
   0   3 -24      473.51      475.81     32.47 o 
   1   3 -24     1010.68      997.19     32.59 o 
   2   3 -24       70.30       81.41     11.19 o 
   3   3 -24     1502.41     1449.48     33.84 o 
   4   3 -24      748.68      704.30     26.50 o 
   5   3 -24       52.66       38.61     21.96 o 
   6   3 -24       94.87      103.86     17.00 o 
   7   3 -24     1076.50     1084.90     49.95 o 
   8   3 -24      200.53      197.62     21.01 o 
   9   3 -24      602.44      576.56     43.20 o 
  10   3 -24       47.07       68.24     18.51 o 
  11   3 -24       56.90       64.65     18.26 o 
  12   3 -24      335.10      321.43     48.29 o 
  13   3 -24       58.34       84.54     32.89 o 
  14   3 -24       29.47       19.61     23.44 o 
   0   4 -24     1047.74     1066.24     71.06 o 
   1   4 -24       52.12       47.20     13.99 o 
   2   4 -24     3527.34     3325.93     63.90 o 
   3   4 -24      397.37      341.46     21.75 o 
   4   4 -24      167.93      206.58     17.58 o 
   5   4 -24      466.07      472.21     26.67 o 
   6   4 -24     1183.19     1267.88     36.23 o 
   7   4 -24        9.31        8.98     12.31 o 
   8   4 -24       78.81       96.63     18.12 o 
   9   4 -24      178.94      166.41     19.48 o 
  10   4 -24      639.32      635.92     76.15 o 
  11   4 -24        2.23      -10.87     20.34 o 
  12   4 -24      114.09      169.76     32.99 o 
  13   4 -24        0.57        5.75     21.46 o 
   0   5 -24       34.58        3.03     22.87 o 
   1   5 -24      504.60      513.31     29.16 o 
   2   5 -24      401.69      468.66     28.70 o 
   3   5 -24       86.13       97.31     18.99 o 
   4   5 -24       13.02       25.59     15.04 o 
   5   5 -24      145.88      136.63     29.02 o 
   6   5 -24       45.94       32.25     21.80 o 
   7   5 -24      931.66      925.48     58.59 o 
   8   5 -24       38.53       26.50     38.30 o 
   9   5 -24       52.79       55.95     19.45 o 
  10   5 -24      139.15      145.79     21.52 o 
  11   5 -24      568.28      593.31     49.00 o 
  12   5 -24       21.37       58.59     26.61 o 
   2   6 -24      262.77      293.19     47.14 o 
   3   6 -24      139.27      131.59     53.71 o 
   4   6 -24      360.33      397.80     72.32 o 
   5   6 -24       82.73       55.92     24.82 o 
   6   6 -24      271.49      325.66     39.96 o 
   7   6 -24        0.18      -20.50     23.37 o 
   8   6 -24        0.75       -9.34     26.18 o 
   9   6 -24      271.40      342.88     46.01 o 
  10   6 -24      519.24      586.49     67.97 o 
  11   6 -24       26.90       -1.54     27.85 o 
   4   7 -24       52.35       62.73     37.40 o 
   5   7 -24      493.84      549.53     68.97 o 
   6   7 -24       25.16       38.63     28.64 o 
   7   7 -24      375.43      412.58     51.05 o 
   8   7 -24       13.93      -29.17     24.82 o 
   2   0 -23      479.70      492.86     28.22 o 
   4   0 -23      100.92      135.97     21.87 o 
   6   0 -23      540.61      512.27     36.61 o 
   8   0 -23      278.45      155.48     27.40 o 
  10   0 -23      394.54      323.93     37.16 o 
  12   0 -23      194.55      183.51     65.31 o 
  14   0 -23       32.43       10.81     32.96 o 
  16   0 -23        8.71        4.67     29.32 o 
   1   1 -23      638.92      695.92     18.91 o 
   2   1 -23      324.26      381.87     17.55 o 
   3   1 -23      341.57      302.30     20.43 o 
   4   1 -23       31.26       36.98      9.33 o 
   5   1 -23      792.97      721.42     40.55 o 
   6   1 -23       84.65       88.64     15.24 o 
   7   1 -23      352.60      320.46     23.13 o 
   8   1 -23       29.91       43.44     14.14 o 
   9   1 -23      664.70      590.03     33.23 o 
  10   1 -23      291.52      270.76     24.83 o 
  11   1 -23      772.17      789.17     38.07 o 
  12   1 -23      114.89      105.07     26.23 o 
  13   1 -23       46.23       49.72     18.64 o 
  14   1 -23      106.98       80.48     23.50 o 
  15   1 -23      115.97      125.70     24.65 o 
   1   2 -23       37.52       26.09      8.52 o 
   2   2 -23      187.82      191.05     12.85 o 
   3   2 -23      370.75      370.37     20.37 o 
   4   2 -23     1012.96      996.95     26.84 o 
   5   2 -23      152.42      130.32     16.35 o 
   6   2 -23      526.77      487.25     26.42 o 
   7   2 -23      296.34      300.35     22.92 o 
   8   2 -23      688.90      659.14     32.04 o 
   9   2 -23       98.06       69.62     16.56 o 
  10   2 -23      311.34      247.50     24.04 o 
  11   2 -23        8.19      -12.78     13.61 o 
  12   2 -23      668.04      727.62     38.15 o 
  13   2 -23       43.38       18.54     17.19 o 
  14   2 -23      345.75      362.84     32.78 o 
  15   2 -23      135.26      117.45     25.59 o 
   1   3 -23      513.90      527.80     29.00 o 
   2   3 -23      182.79      192.32     13.43 o 
   3   3 -23     1018.28     1018.99     26.04 o 
   4   3 -23     1091.31     1054.44     31.18 o 
   5   3 -23       81.15       71.82     14.64 o 
   6   3 -23      142.05      119.65     18.07 o 
   7   3 -23      546.90      457.53     27.68 o 
   8   3 -23      184.72      187.20     18.42 o 
   9   3 -23     2135.41     2051.50     49.09 o 
  10   3 -23       86.60       73.80     18.47 o 
  11   3 -23       99.83      102.71     20.39 o 
  12   3 -23       50.93       48.62     18.57 o 
  13   3 -23       95.54       67.30     28.50 o 
  14   3 -23      131.90      140.08     31.44 o 
  15   3 -23        9.85       37.06     25.99 o 
   1   4 -23        8.09        2.35     11.02 o 
   2   4 -23       84.30      137.03     17.44 o 
   3   4 -23      358.81      329.87     20.86 o 
   4   4 -23      358.30      376.84     20.87 o 
   5   4 -23     1390.72     1318.66     35.89 o 
   6   4 -23       35.84       36.44     12.83 o 
   7   4 -23       16.74       35.04     14.25 o 
   8   4 -23      423.76      445.48     23.41 o 
   9   4 -23       68.18       63.13     15.37 o 
  10   4 -23      178.00      172.22     23.05 o 
  11   4 -23       69.11       40.20     23.21 o 
  12   4 -23      190.36      266.31     38.42 o 
  13   4 -23      141.50      204.62     33.81 o 
  14   4 -23       22.54       34.58     26.21 o 
   1   5 -23      657.84      673.38     32.04 o 
   2   5 -23      164.67      190.25     25.60 o 
   3   5 -23     1257.41     1228.73     60.18 o 
   4   5 -23      173.34      175.90     21.97 o 
   5   5 -23        8.38       -0.98     20.90 o 
   6   5 -23       96.03       90.65     25.72 o 
   7   5 -23     1098.22     1023.98    120.04 o 
   8   5 -23        7.90      -10.05     15.49 o 
   9   5 -23      152.89      144.27     22.66 o 
  10   5 -23       32.41       49.29     19.50 o 
  11   5 -23      294.00      287.05     35.68 o 
  12   5 -23      171.65      236.54     35.70 o 
  13   5 -23       29.57       24.83     25.61 o 
   2   6 -23      137.61      131.38     25.54 o 
   3   6 -23      604.79      651.58     45.26 o 
   4   6 -23      170.99      158.09     29.75 o 
   5   6 -23       90.99       80.81     26.32 o 
   6   6 -23       85.86      117.48     29.19 o 
   7   6 -23        0.27       -6.96     22.68 o 
   8   6 -23      221.69      161.61     42.40 o 
   9   6 -23      118.57      123.94     27.95 o 
  10   6 -23       98.46      104.62     28.35 o 
  11   6 -23       44.27       50.45     35.61 o 
   3   7 -23      621.76      736.64     71.90 o 
   4   7 -23       24.54       12.77     32.07 o 
   5   7 -23      461.72      323.08     57.84 o 
   6   7 -23      180.14      203.39     36.76 o 
   7   7 -23      520.28      515.57     51.47 o 
   8   7 -23        9.43      -27.66     25.15 o 
   9   7 -23      411.66      456.27     58.09 o 
   5   8 -23       67.92       85.83     43.45 o 
   0   0 -22       31.36       13.17     16.90 o 
   2   0 -22     1786.39     1730.19     44.99 o 
   4   0 -22      289.07      257.16     25.94 o 
   6   0 -22     5043.85     4807.46    121.67 o 
   8   0 -22       58.94       49.65     33.20 o 
  10   0 -22     1408.98     1254.27     60.98 o 
  12   0 -22      882.23      779.46     97.96 o 
  14   0 -22      294.72      356.84     46.09 o 
  16   0 -22       77.62      116.49     36.29 o 
   0   1 -22       55.45       46.17     12.61 o 
   1   1 -22     1885.40     1885.16     44.62 o 
   2   1 -22       38.31       43.79      8.21 o 
   3   1 -22      691.31      689.92     39.99 o 
   4   1 -22      330.02      391.65     17.92 o 
   5   1 -22      968.11      899.19     53.72 o 
   6   1 -22        6.26       16.68     10.93 o 
   7   1 -22      191.73      178.78     18.85 o 
   8   1 -22      294.73      283.76     22.61 o 
   9   1 -22      941.01     1039.60     38.42 o 
  10   1 -22      748.13      756.17     35.34 o 
  11   1 -22     1543.08     1445.06     47.89 o 
  12   1 -22      124.89      100.93     20.18 o 
  13   1 -22      653.49      613.66     61.40 o 
  14   1 -22       74.99      133.38     23.24 o 
  15   1 -22      549.42      522.19     37.47 o 
  16   1 -22       14.64       -7.08     18.33 o 
   0   2 -22     5888.15     5929.83    107.73 o 
   1   2 -22      323.20      289.15     16.91 o 
   2   2 -22     1557.63     1430.46     29.45 o 
   3   2 -22      376.76      355.42     16.90 o 
   4   2 -22      142.93      158.37     12.69 o 
   5   2 -22      134.39      118.32     15.76 o 
   6   2 -22      747.28      725.71     45.97 o 
   7   2 -22     1214.25     1149.75     32.98 o 
   8   2 -22      682.92      701.28     27.56 o 
   9   2 -22       36.74       43.22     15.23 o 
  10   2 -22       59.76       53.57     16.38 o 
  11   2 -22       43.10       28.39     15.68 o 
  12   2 -22     1018.33      957.75     80.39 o 
  13   2 -22       70.09       26.68     17.79 o 
  14   2 -22      110.16      141.22     23.76 o 
  15   2 -22      264.65      289.23     31.45 o 
   0   3 -22      106.72       93.63     18.30 o 
   1   3 -22     1991.93     2004.24     36.07 o 
   2   3 -22     1227.91     1178.89     27.10 o 
   3   3 -22      341.80      303.76     14.85 o 
   4   3 -22      620.91      626.38     24.92 o 
   5   3 -22     1413.80     1387.39     40.93 o 
   6   3 -22      386.70      382.43     24.62 o 
   7   3 -22     2457.50     2384.48     50.81 o 
   8   3 -22      403.91      433.65     36.99 o 
   9   3 -22      416.41      400.26     23.64 o 
  10   3 -22        3.38        9.00     14.15 o 
  11   3 -22      189.29      188.09     23.53 o 
  12   3 -22       31.49       -6.21     15.35 o 
  13   3 -22      465.26      470.73     57.88 o 
  14   3 -22       31.83       11.59     22.73 o 
  15   3 -22      390.08      366.30     40.23 o 
   0   4 -22      929.53      837.38     38.01 o 
   1   4 -22       33.06       63.91     11.34 o 
   2   4 -22     2674.53     2566.12     62.44 o 
   3   4 -22      221.81      243.90     18.14 o 
   4   4 -22      638.29      583.87     28.50 o 
   5   4 -22     1563.13     1533.60     38.22 o 
   6   4 -22     1784.41     1772.58     42.26 o 
   7   4 -22      172.94      164.37     17.44 o 
   8   4 -22      446.03      438.47     26.29 o 
   9   4 -22      131.62      132.34     16.81 o 
  10   4 -22      238.56      276.05     26.05 o 
  11   4 -22      155.02      199.03     30.48 o 
  12   4 -22      205.03      209.67     31.92 o 
  13   4 -22      390.48      407.66     40.40 o 
  14   4 -22      172.18      178.96     36.73 o 
   0   5 -22      196.46      173.06     22.73 o 
   1   5 -22      705.76      725.95     32.52 o 
   2   5 -22      217.32      198.44     23.58 o 
   3   5 -22     1239.64     1263.84     44.71 o 
   4   5 -22      259.96      228.12     22.63 o 
   5   5 -22       14.83       17.74     13.49 o 
   6   5 -22      141.33      164.78     35.17 o 
   7   5 -22      298.64      394.93     32.94 o 
   8   5 -22      136.01      117.25     21.34 o 
   9   5 -22      677.07      623.59     38.15 o 
  10   5 -22      478.88      476.63     33.75 o 
  11   5 -22      951.30     1056.18     61.95 o 
  12   5 -22       42.28        8.39     23.60 o 
  13   5 -22       17.64       18.40     24.69 o 
   1   6 -22      170.56      157.90     35.55 o 
   2   6 -22     1644.72     1523.72    115.80 o 
   3   6 -22      576.85      527.68     43.66 o 
   4   6 -22      409.51      442.56     39.57 o 
   5   6 -22       89.02       65.90     24.28 o 
   6   6 -22       57.25       48.26     32.95 o 
   7   6 -22       10.18        8.97     23.13 o 
   8   6 -22      344.89      411.97     36.98 o 
   9   6 -22      163.58      204.31     31.65 o 
  10   6 -22      702.22      712.36     62.63 o 
  11   6 -22       17.59        3.96     23.10 o 
   3   7 -22      482.62      483.87     62.48 o 
   4   7 -22       97.04      139.27     42.26 o 
   5   7 -22      238.49      211.64     51.93 o 
   6   7 -22       98.10      145.17     34.13 o 
   7   7 -22      666.47      611.44    120.19 o 
   8   7 -22      202.81      272.98     43.82 o 
   9   7 -22      461.89      497.27     44.33 o 
   4   8 -22      237.02      278.82     56.03 o 
   5   8 -22        4.47      -39.22     32.31 o 
   6   8 -22      188.65      189.67     56.00 o 
   2   0 -21     1691.05     1851.05     46.08 o 
   4   0 -21     1341.46     1367.75     52.37 o 
   6   0 -21      216.59      310.78     44.31 o 
   8   0 -21      753.69      719.31     52.12 o 
  10   0 -21      714.49      646.39     78.04 o 
  12   0 -21      316.32      331.66     38.83 o 
  14   0 -21     1307.67     1243.36     70.39 o 
  16   0 -21      188.11      204.63     41.40 o 
   1   1 -21     2221.05     2226.94     39.87 o 
   2   1 -21      209.17      214.61     12.12 o 
   3   1 -21      762.22      723.68     29.30 o 
   4   1 -21      291.04      318.68     15.41 o 
   5   1 -21      539.47      488.44     24.14 o 
   6   1 -21      288.83      275.43     20.30 o 
   7   1 -21      298.38      340.53     18.41 o 
   8   1 -21       92.59       84.38     15.71 o 
   9   1 -21      530.46      501.84     28.61 o 
  10   1 -21      194.92      209.17     22.10 o 
  11   1 -21      545.45      533.34     46.16 o 
  12   1 -21       17.10       14.04     15.25 o 
  13   1 -21      423.78      457.11     32.13 o 
  14   1 -21       28.73       51.51     19.88 o 
  15   1 -21      229.57      266.17     30.17 o 
  16   1 -21       39.72       31.85     20.82 o 
   1   2 -21      329.50      355.05     15.05 o 
   2   2 -21      330.55      324.59     14.67 o 
   3   2 -21       78.02       71.61     10.25 o 
   4   2 -21      240.75      240.01     13.62 o 
   5   2 -21      155.42      159.24     22.29 o 
   6   2 -21      405.37      355.60     22.74 o 
   7   2 -21      150.95      143.66     16.37 o 
   8   2 -21     2869.54     2819.89     55.08 o 
   9   2 -21       39.29       29.93     13.78 o 
  10   2 -21       10.07       11.07     13.70 o 
  11   2 -21       26.52       29.97     16.20 o 
  12   2 -21      348.99      340.66     30.58 o 
  13   2 -21       91.69      103.18     20.45 o 
  14   2 -21      351.03      419.33     32.91 o 
  15   2 -21      387.87      482.73     38.45 o 
  16   2 -21       23.24       41.01     25.89 o 
   1   3 -21     1123.48     1149.41     24.60 o 
   2   3 -21      166.26      169.35     13.04 o 
   3   3 -21        1.97        7.00      7.29 o 
   4   3 -21      935.50      921.28     25.56 o 
   5   3 -21     1926.80     1786.82     45.84 o 
   6   3 -21      789.85      837.57     28.78 o 
   7   3 -21     1149.88     1113.45     33.64 o 
   8   3 -21      149.95      206.34     20.53 o 
   9   3 -21      602.54      548.39     26.33 o 
  10   3 -21      843.45      705.13     30.10 o 
  11   3 -21       75.60       76.84     18.65 o 
  12   3 -21        1.77        6.02     15.24 o 
  13   3 -21      131.84      137.56     32.10 o 
  14   3 -21        9.79       40.76     23.24 o 
  15   3 -21       20.23       -0.74     22.64 o 
   1   4 -21      235.06      273.87     16.65 o 
   2   4 -21      159.72      144.69     17.46 o 
   3   4 -21      273.19      305.08     24.39 o 
   4   4 -21      291.75      297.22     18.02 o 
   5   4 -21      712.91      634.57     28.54 o 
   6   4 -21     2532.91     2567.58     47.14 o 
   7   4 -21      101.70       93.40     15.19 o 
   8   4 -21      379.83      360.35     22.72 o 
   9   4 -21      644.54      627.22     32.12 o 
  10   4 -21      538.82      515.25     32.26 o 
  11   4 -21       16.22       12.78     16.93 o 
  12   4 -21      390.76      415.88     55.52 o 
  13   4 -21       68.56       75.12     25.77 o 
  14   4 -21      187.64      213.79     34.56 o 
   1   5 -21      327.81      297.12     22.41 o 
   2   5 -21       75.32       89.80     16.51 o 
   3   5 -21     1262.04     1241.22     43.36 o 
   4   5 -21     1350.84     1202.76     55.74 o 
   5   5 -21      121.17       88.28     20.25 o 
   6   5 -21      106.97      111.28     27.10 o 
   7   5 -21      457.78      459.06     34.60 o 
   8   5 -21      220.95      219.90     24.49 o 
   9   5 -21      759.97      718.50     37.90 o 
  10   5 -21       61.99       65.02     20.18 o 
  11   5 -21       50.84       70.87     21.90 o 
  12   5 -21       98.60       73.90     26.55 o 
  13   5 -21       66.14       31.48     28.27 o 
   1   6 -21      328.47      373.24     46.91 o 
   2   6 -21        9.11       10.11     18.14 o 
   3   6 -21      782.89      738.40     46.61 o 
   4   6 -21       19.18       55.39     22.17 o 
   5   6 -21       86.74      114.41     27.62 o 
   6   6 -21      197.11      217.27     64.94 o 
   7   6 -21       49.79       38.82     21.62 o 
   8   6 -21       73.11       88.29     25.18 o 
   9   6 -21       44.97       35.85     22.28 o 
  10   6 -21      378.20      427.41     40.81 o 
  11   6 -21       33.96       38.93     24.48 o 
  12   6 -21       53.06       37.64     26.34 o 
   2   7 -21       59.53       32.20     31.56 o 
   3   7 -21       43.49       83.70     36.75 o 
   4   7 -21      420.15      509.60     65.66 o 
   5   7 -21      331.77      499.19     65.75 o 
   6   7 -21       33.40       28.42     25.14 o 
   7   7 -21      103.07      103.23     31.03 o 
   8   7 -21       52.52       76.59     25.12 o 
   9   7 -21      315.70      449.56     46.72 o 
  10   7 -21       56.60       55.64     26.98 o 
   4   8 -21      124.74      132.32     48.98 o 
   5   8 -21      293.17      339.99     64.58 o 
   6   8 -21      243.33      243.38     58.39 o 
   7   8 -21       68.59       88.53     47.35 o 
   0   0 -20    13620.83    12363.79    328.17 o 
   2   0 -20       50.66       61.78     11.19 o 
   4   0 -20     1468.38     1172.94     46.95 o 
   6   0 -20      126.13      109.36     20.96 o 
   8   0 -20      527.45      504.81     67.54 o 
  10   0 -20      368.40      322.48     34.64 o 
  12   0 -20      735.42      668.42     79.83 o 
  14   0 -20     1632.11     1605.90     76.18 o 
  16   0 -20      425.85      525.16     54.17 o 
   0   1 -20      209.58      232.83     17.03 o 
   1   1 -20     1877.72     1794.94     34.16 o 
   2   1 -20      203.57      204.99     16.04 o 
   3   1 -20      598.43      608.11     38.80 o 
   4   1 -20      166.87      184.78     12.04 o 
   5   1 -20      763.66      614.20     39.71 o 
   6   1 -20       10.73       20.40     11.92 o 
   7   1 -20      347.50      388.27     18.91 o 
   8   1 -20       24.43       21.70     10.32 o 
   9   1 -20     1579.59     1551.03     45.94 o 
  10   1 -20      123.18       98.10     17.49 o 
  11   1 -20      142.88      151.24     20.81 o 
  12   1 -20      809.23      760.14     37.20 o 
  13   1 -20     1421.02     1376.72     48.56 o 
  14   1 -20      138.23      116.67     22.35 o 
  15   1 -20       25.99       56.36     20.99 o 
  16   1 -20       37.48       16.62     19.87 o 
   0   2 -20     2300.23     2262.85     53.18 o 
   1   2 -20      289.04      305.72     13.93 o 
   2   2 -20       30.17       20.41      7.12 o 
   3   2 -20      161.09      222.13     13.51 o 
   4   2 -20     5568.28     5464.06     77.38 o 
   5   2 -20      155.06      158.74     17.53 o 
   6   2 -20       63.99       66.96     12.05 o 
   7   2 -20      361.81      350.32     19.62 o 
   8   2 -20     3978.70     3941.49     67.55 o 
   9   2 -20      222.89      243.62     18.75 o 
  10   2 -20      115.33      122.21     19.13 o 
  11   2 -20      601.76      566.87     32.15 o 
  12   2 -20      435.93      446.30     34.55 o 
  13   2 -20       30.56       17.31     16.04 o 
  14   2 -20      708.88      780.70     40.85 o 
  15   2 -20       12.10       31.70     19.89 o 
  16   2 -20       11.81        2.37     22.23 o 
   0   3 -20        1.43       10.74     10.92 o 
   1   3 -20      135.69      144.74     11.39 o 
   2   3 -20      143.44      149.49     10.20 o 
   3   3 -20      100.62      105.40     10.31 o 
   4   3 -20      483.57      546.65     24.46 o 
   5   3 -20     1141.97     1118.70     35.36 o 
   6   3 -20       40.53       36.13     11.72 o 
   7   3 -20      497.32      483.53     21.53 o 
   8   3 -20      680.22      707.08     28.19 o 
   9   3 -20      641.81      704.76     28.99 o 
  10   3 -20      278.77      269.83     20.91 o 
  11   3 -20       83.56       91.16     18.59 o 
  12   3 -20       33.23       65.72     18.28 o 
  13   3 -20     1039.68     1099.02     55.59 o 
  14   3 -20      191.06      193.32     32.33 o 
  15   3 -20       10.73       33.11     30.46 o 
   0   4 -20     3399.63     3245.81     83.42 o 
   1   4 -20      197.20      232.43     15.67 o 
   2   4 -20      733.17      761.73     24.96 o 
   3   4 -20      207.80      196.18     15.99 o 
   4   4 -20      634.75      599.63     23.16 o 
   5   4 -20      900.35      878.41     38.30 o 
   6   4 -20      283.41      329.44     19.38 o 
   7   4 -20      237.50      234.97     18.99 o 
   8   4 -20     1249.57     1242.79     36.53 o 
   9   4 -20      337.26      406.85     28.48 o 
  10   4 -20      175.00      165.70     22.34 o 
  11   4 -20       14.85       17.80     23.83 o 
  12   4 -20       80.54      113.54     27.28 o 
  13   4 -20      315.95      291.20     36.12 o 
  14   4 -20       53.74       70.23     26.78 o 
   0   5 -20      682.53      634.75     35.12 o 
   1   5 -20      984.68      905.79     29.30 o 
   2   5 -20       88.41       89.30     15.78 o 
   3   5 -20      645.23      643.07     31.78 o 
   4   5 -20      263.15      267.22     30.88 o 
   5   5 -20      658.83      664.98     34.12 o 
   6   5 -20      108.26      120.46     22.71 o 
   7   5 -20       70.31       82.13     21.48 o 
   8   5 -20      223.74      243.87     24.89 o 
   9   5 -20     1477.70     1504.65     50.28 o 
  10   5 -20        1.37       14.33     17.48 o 
  11   5 -20       90.78       63.93     20.27 o 
  12   5 -20       88.99       68.50     22.09 o 
  13   5 -20      959.32     1083.45     94.49 o 
   0   6 -20     3286.88     3445.05    135.28 o 
   1   6 -20      232.10      260.33     40.77 o 
   2   6 -20       36.08       20.95     18.22 o 
   3   6 -20      259.04      196.45     53.81 o 
   4   6 -20     3765.79     3919.40    114.37 o 
   5   6 -20      122.18      136.08     28.37 o 
   6   6 -20       28.75       59.72     24.56 o 
   7   6 -20       38.50       23.11     19.79 o 
   8   6 -20       81.19       60.88     28.82 o 
   9   6 -20      123.02       99.88     57.37 o 
  10   6 -20       37.41       49.78     24.47 o 
  11   6 -20        7.53      -18.98     20.64 o 
  12   6 -20      190.63      267.86     36.90 o 
   1   7 -20      405.32      502.45     56.95 o 
   2   7 -20      923.49      942.87     74.53 o 
   3   7 -20      228.65      378.09     56.33 o 
   4   7 -20      206.96      279.42     53.17 o 
   5   7 -20      711.97      769.28     76.83 o 
   6   7 -20       60.21       76.00     29.83 o 
   7   7 -20       92.45      103.67     31.90 o 
   8   7 -20      200.14      133.57     29.03 o 
   9   7 -20      615.78      554.41     45.41 o 
  10   7 -20      107.34       96.65     29.26 o 
   3   8 -20      216.00      232.79     52.93 o 
   4   8 -20      332.57      293.17     60.31 o 
   5   8 -20      335.87      333.50     63.55 o 
   6   8 -20       12.09       16.54     38.24 o 
   7   8 -20       46.83       14.63     37.66 o 
   4   0 -19      104.21       72.61     24.08 o 
   6   0 -19     2789.41     2851.01    113.87 o 
   8   0 -19      226.05      202.39     27.83 o 
  10   0 -19     2021.80     1729.63     69.52 o 
  12   0 -19       95.71       94.88     27.23 o 
  14   0 -19      339.37      383.44     42.87 o 
  16   0 -19      251.33      365.92     47.10 o 
   1   1 -19      809.65      816.78     21.55 o 
   2   1 -19      655.87      750.57     38.82 o 
   3   1 -19     1811.00     1918.67     35.77 o 
   4   1 -19     1351.60     1403.51     29.51 o 
   5   1 -19      809.76      776.91     27.78 o 
   6   1 -19       46.59       68.63     10.69 o 
   7   1 -19      874.65      865.97     29.42 o 
   8   1 -19       40.16       27.64     10.65 o 
   9   1 -19      792.89      757.79     32.63 o 
  10   1 -19       15.50        5.96     13.11 o 
  11   1 -19       75.34       63.57     18.63 o 
  12   1 -19      787.29      846.37     52.48 o 
  13   1 -19       65.79       81.03     20.02 o 
  14   1 -19       26.33       18.36     18.12 o 
  15   1 -19       14.97       17.52     18.48 o 
  16   1 -19       51.96       34.60     20.30 o 
   1   2 -19      538.88      685.35     20.91 o 
   2   2 -19      322.07      355.19     16.44 o 
   3   2 -19     1005.64     1125.62     26.78 o 
   4   2 -19       49.42       65.92      8.95 o 
   5   2 -19       15.26       -1.98     11.97 o 
   6   2 -19       70.28       96.39     12.76 o 
   7   2 -19      441.11      444.24     22.63 o 
   8   2 -19      920.63      989.49     30.64 o 
   9   2 -19      592.24      638.94     33.61 o 
  10   2 -19      971.64      944.12     31.68 o 
  11   2 -19      364.37      362.67     26.84 o 
  12   2 -19      252.66      303.52     26.72 o 
  13   2 -19        4.83       13.25     15.70 o 
  14   2 -19      243.81      270.96     28.69 o 
  15   2 -19       38.43       48.06     33.98 o 
  16   2 -19       46.41       16.45     23.58 o 
   1   3 -19      103.15       76.31      9.36 o 
   2   3 -19      333.83      371.98     15.26 o 
   3   3 -19      215.38      198.98      9.80 o 
   4   3 -19       50.49       35.71      8.99 o 
   5   3 -19      824.69      748.80     31.07 o 
   6   3 -19      525.80      535.68     23.15 o 
   7   3 -19     2904.93     2921.29     55.75 o 
   8   3 -19      476.79      472.30     23.27 o 
   9   3 -19      548.99      595.04     26.77 o 
  10   3 -19      170.18      172.24     18.06 o 
  11   3 -19      214.04      251.99     28.48 o 
  12   3 -19       36.61       36.43     16.95 o 
  13   3 -19      414.33      387.86     36.64 o 
  14   3 -19       47.77       25.11     29.19 o 
  15   3 -19       34.01       11.49     22.47 o 
   1   4 -19      238.83      223.50     15.18 o 
   2   4 -19      349.53      342.19     17.36 o 
   3   4 -19       92.20       91.14     12.45 o 
   4   4 -19       22.97        6.60      8.94 o 
   5   4 -19     1783.15     1817.28     36.93 o 
   6   4 -19     3079.82     3070.43     51.65 o 
   7   4 -19      909.77      960.98     42.01 o 
   8   4 -19      629.55      668.47     32.56 o 
   9   4 -19      296.39      290.23     25.01 o 
  10   4 -19      346.13      308.42     26.81 o 
  11   4 -19        5.17       18.34     16.27 o 
  12   4 -19      117.67      175.54     24.64 o 
  13   4 -19       55.92       69.25     38.08 o 
  14   4 -19      214.95      299.89     37.30 o 
  15   4 -19       23.30       19.95     25.46 o 
   1   5 -19     1001.74      913.85     35.88 o 
   2   5 -19      202.13      199.20     19.36 o 
   3   5 -19      558.85      451.78     35.13 o 
   4   5 -19      133.15      157.03     19.51 o 
   5   5 -19      286.34      282.61     21.37 o 
   6   5 -19       23.90       13.10     16.27 o 
   7   5 -19      211.97      215.60     26.95 o 
   8   5 -19      110.42       73.89     28.17 o 
   9   5 -19       87.04       83.99     19.26 o 
  10   5 -19       78.57       49.21     18.81 o 
  11   5 -19      247.17      296.66     28.85 o 
  12   5 -19       44.39       20.65     19.47 o 
  13   5 -19      131.80      161.88     26.90 o 
  14   5 -19       15.48       17.83     46.15 o 
   1   6 -19       49.09       47.93     18.46 o 
   2   6 -19      596.10      591.43     39.93 o 
   3   6 -19       57.56       60.41     31.47 o 
   4   6 -19      733.58      786.70     48.73 o 
   5   6 -19      794.95      765.60    102.97 o 
   6   6 -19      242.17      258.93     29.04 o 
   7   6 -19       47.55       83.32     23.21 o 
   8   6 -19      566.63      560.56     40.97 o 
   9   6 -19      382.90      427.03     37.90 o 
  10   6 -19      216.34      239.22     35.01 o 
  11   6 -19        7.63       -8.69     31.42 o 
  12   6 -19       14.82       18.59     32.10 o 
   1   7 -19      314.31      390.01     52.31 o 
   2   7 -19      127.45      158.35     42.45 o 
   3   7 -19      181.25      198.51     45.21 o 
   4   7 -19       88.16      126.51     40.16 o 
   5   7 -19       26.01       24.94     32.31 o 
   6   7 -19      280.85      319.25     40.19 o 
   7   7 -19       22.70      -26.14     18.72 o 
   8   7 -19      102.94      149.44     29.42 o 
   9   7 -19      129.92      149.19     30.61 o 
  10   7 -19      487.38      523.93     45.13 o 
   2   8 -19        3.27       42.04     36.18 o 
   3   8 -19       43.88       70.59     38.56 o 
   4   8 -19      115.07      188.72     52.18 o 
   5   8 -19      173.17      163.25     51.66 o 
   6   8 -19      126.73      168.11     53.50 o 
   7   8 -19       28.49       49.47     43.35 o 
   0   0 -18      161.75      136.71     22.80 o 
   2   0 -18    29126.84    30535.84    438.51 o 
   4   0 -18     6118.25     6651.28    144.79 o 
   6   0 -18     1561.22     1668.75     59.27 o 
   8   0 -18      488.75      411.57     47.70 o 
  10   0 -18      846.01      806.04     55.00 o 
  12   0 -18       71.00       63.74     23.81 o 
  14   0 -18       84.22       98.94     29.37 o 
  16   0 -18      373.03      545.09     52.89 o 
   0   1 -18       46.71       47.77     10.69 o 
   1   1 -18     1072.89     1135.43     25.16 o 
   2   1 -18     4823.00     5122.50     64.23 o 
   3   1 -18     1487.18     1559.66     38.74 o 
   4   1 -18       27.95       29.25      7.50 o 
   5   1 -18      740.28      690.25     25.79 o 
   6   1 -18      466.42      469.02     19.19 o 
   7   1 -18     1390.03     1360.79     35.55 o 
   8   1 -18      567.43      560.47     22.42 o 
   9   1 -18     2206.82     2055.50     46.64 o 
  10   1 -18      542.91      474.08     30.94 o 
  11   1 -18      298.02      318.03     25.18 o 
  12   1 -18      202.79      231.57     24.01 o 
  13   1 -18      221.53      199.00     23.98 o 
  14   1 -18       95.31       61.30     19.63 o 
  15   1 -18      420.37      455.94     34.30 o 
  16   1 -18       67.41       97.06     23.42 o 
   0   2 -18     1055.92      899.68     39.46 o 
   1   2 -18     1608.31     1686.53     33.00 o 
   2   2 -18      380.99      252.13     17.55 o 
   3   2 -18      756.90      899.82     23.29 o 
   4   2 -18     2459.15     2303.90     40.17 o 
   5   2 -18      106.01      129.81     12.97 o 
   6   2 -18      682.06      659.82     23.77 o 
   7   2 -18      760.10      758.06     26.18 o 
   8   2 -18     2712.54     2507.40     49.78 o 
   9   2 -18     1104.47     1074.84     32.46 o 
  10   2 -18      884.59      910.57     43.64 o 
  11   2 -18      207.46      254.35     31.24 o 
  12   2 -18      263.22      282.02     25.89 o 
  13   2 -18       14.13       19.35     15.73 o 
  14   2 -18       19.18       29.05     17.80 o 
  15   2 -18       28.87       19.75     18.47 o 
  16   2 -18      127.83      129.71     30.28 o 
   0   3 -18      581.31      637.35     29.52 o 
   1   3 -18      164.68      125.33     11.13 o 
   2   3 -18      237.16      254.41     12.95 o 
   3   3 -18      135.40      105.98      8.66 o 
   4   3 -18      226.64      221.34     16.88 o 
   5   3 -18     2472.57     2388.75     46.37 o 
   6   3 -18     1046.45     1016.91     29.64 o 
   7   3 -18     1724.63     1633.50     39.28 o 
   8   3 -18       26.96       41.88     12.39 o 
   9   3 -18      836.49      840.51     28.03 o 
  10   3 -18      724.89      734.01     29.78 o 
  11   3 -18     1324.80     1407.99     40.44 o 
  12   3 -18       72.32       57.18     15.48 o 
  13   3 -18      298.08      259.27     31.89 o 
  14   3 -18        8.11       18.13     21.35 o 
  15   3 -18      469.37      429.62     40.62 o 
  16   3 -18      258.14      204.70     34.13 o 
   0   4 -18     1535.05     1472.86    155.22 o 
   1   4 -18      141.27      168.32     14.38 o 
   2   4 -18     1002.33      918.46     26.83 o 
   3   4 -18      615.69      622.28     19.90 o 
   4   4 -18      590.53      600.12     22.13 o 
   5   4 -18     2697.25     2535.12    103.69 o 
   6   4 -18     3284.39     3270.09     68.77 o 
   7   4 -18     2353.46     2220.24     55.76 o 
   8   4 -18      186.84      168.02     17.03 o 
   9   4 -18      171.03      151.67     20.19 o 
  10   4 -18      451.91      409.76     28.80 o 
  11   4 -18       14.36        5.26     20.68 o 
  12   4 -18       31.62       45.25     18.00 o 
  13   4 -18      363.54      376.41     37.84 o 
  14   4 -18      463.50      548.88     44.31 o 
  15   4 -18      367.90      400.74     41.47 o 
   0   5 -18      691.72      688.93     72.40 o 
   1   5 -18      697.63      668.61     31.74 o 
   2   5 -18      793.04      838.42     27.63 o 
   3   5 -18      622.97      605.55     30.16 o 
   4   5 -18      265.81      305.06     23.57 o 
   5   5 -18      590.40      597.75     27.82 o 
   6   5 -18      384.10      381.69     30.73 o 
   7   5 -18        0.72        9.93     16.58 o 
   8   5 -18      247.21      198.87     27.15 o 
   9   5 -18      341.07      361.34     28.99 o 
  10   5 -18       15.88       32.44     17.37 o 
  11   5 -18     2255.56     2404.69     66.94 o 
  12   5 -18       36.96       27.63     18.05 o 
  13   5 -18     1425.71     1555.95     56.45 o 
  14   5 -18       19.72       40.47     26.37 o 
   0   6 -18     2290.74     2097.70     98.71 o 
   1   6 -18       21.13       -5.48     12.93 o 
   2   6 -18     1140.97     1071.70     50.62 o 
   3   6 -18       50.86       72.59     21.60 o 
   4   6 -18      439.78      411.71     47.55 o 
   5   6 -18      198.88      214.33     32.20 o 
   6   6 -18      442.23      482.11     44.14 o 
   7   6 -18      200.37      198.88     28.28 o 
   8   6 -18      527.66      555.26     40.08 o 
   9   6 -18      191.81      229.55     33.43 o 
  10   6 -18      915.59      948.34     56.41 o 
  11   6 -18        1.31      -14.94     20.57 o 
  12   6 -18      692.82      830.45     53.35 o 
   0   7 -18      383.89      326.01     46.74 o 
   1   7 -18      548.91      635.54     63.50 o 
   2   7 -18       44.44       57.98     31.31 o 
   3   7 -18      416.32      483.30     59.84 o 
   4   7 -18      292.59      252.65     50.49 o 
   5   7 -18      374.77      446.09     58.41 o 
   6   7 -18      233.67      223.01     29.98 o 
   7   7 -18       48.56       59.74     22.48 o 
   8   7 -18       31.48       35.76     22.74 o 
   9   7 -18       94.16       26.38     26.64 o 
  10   7 -18       67.99       87.36     27.85 o 
   2   8 -18     1347.76     1204.58     89.73 o 
   3   8 -18       17.85        5.17     32.53 o 
   4   8 -18      178.28      198.22     50.33 o 
   5   8 -18      271.09      280.52     59.09 o 
   6   8 -18      379.81      439.22     71.15 o 
   7   8 -18       50.76       72.43     46.79 o 
   8   8 -18       19.73       63.74     34.06 o 
   2   0 -17     2223.53     2655.51     68.33 o 
   4   0 -17      119.77       99.44     17.65 o 
   6   0 -17      395.88      367.18     19.00 o 
   8   0 -17     2005.20     1905.94     47.44 o 
  10   0 -17      618.82      631.23     42.99 o 
  12   0 -17      283.51      280.67     35.30 o 
  14   0 -17     1008.29      913.04    107.40 o 
  16   0 -17      474.72      588.71     54.17 o 
   1   1 -17      506.20      530.09     19.67 o 
   2   1 -17     2767.95     3027.76     42.72 o 
   3   1 -17      777.33      888.05     21.95 o 
   4   1 -17      527.22      567.59     24.02 o 
   5   1 -17      129.37      110.09     10.99 o 
   6   1 -17      250.24      336.74     16.34 o 
   7   1 -17      393.75      424.79     18.74 o 
   8   1 -17      419.18      464.17     20.47 o 
   9   1 -17       57.20       51.30     11.64 o 
  10   1 -17     2597.73     2637.07     81.77 o 
  11   1 -17     1710.51     1796.31     51.18 o 
  12   1 -17     3582.82     3471.47     76.90 o 
  13   1 -17       31.84       42.12     17.03 o 
  14   1 -17      358.08      393.12     30.83 o 
  15   1 -17       86.03       98.03     21.64 o 
  16   1 -17      182.42      195.81     24.31 o 
  17   1 -17        3.34       32.34     18.50 o 
   1   2 -17     2643.12     2773.56     40.47 o 
   2   2 -17     3215.88     3598.75     49.59 o 
   3   2 -17     2014.12     2094.48     34.20 o 
   4   2 -17      343.32      345.21     18.42 o 
   5   2 -17      502.44      535.42     20.27 o 
   6   2 -17      719.32      762.50     24.34 o 
   7   2 -17     2170.39     2073.05     55.11 o 
   8   2 -17     2209.73     2107.26     52.77 o 
   9   2 -17     4224.51     4363.00    119.26 o 
  10   2 -17      313.78      313.95     20.60 o 
  11   2 -17      508.98      508.82     25.20 o 
  12   2 -17     1716.32     1717.34     51.89 o 
  13   2 -17       26.57       23.05     16.75 o 
  14   2 -17       90.58      105.61     21.56 o 
  15   2 -17       23.39       16.80     19.17 o 
  16   2 -17      132.42      170.42     32.49 o 
   1   3 -17      680.00      671.05     20.97 o 
   2   3 -17      726.69      777.69     20.72 o 
   3   3 -17     1698.70     1654.07     29.24 o 
   4   3 -17      329.16      331.55     12.65 o 
   5   3 -17     1386.74     1364.69     27.17 o 
   6   3 -17      103.81       96.43     12.90 o 
   7   3 -17     1746.14     1698.40     39.89 o 
   8   3 -17     1179.91     1290.89     35.24 o 
   9   3 -17     2011.80     2097.33     53.35 o 
  10   3 -17      479.38      480.61     39.66 o 
  11   3 -17      306.57      310.42     22.09 o 
  12   3 -17      269.46      262.91     28.00 o 
  13   3 -17      165.40      163.84     27.86 o 
  14   3 -17       12.95       35.46     21.39 o 
  15   3 -17      147.03      131.24     29.20 o 
  16   3 -17      337.63      272.77     46.86 o 
   1   4 -17     1210.26     1213.16     30.95 o 
   2   4 -17        3.74       17.53      8.47 o 
   3   4 -17      514.70      514.06     18.18 o 
   4   4 -17      605.07      624.17     25.05 o 
   5   4 -17     1170.88     1105.96     30.55 o 
   6   4 -17      445.74      476.93     24.80 o 
   7   4 -17      872.94      770.24     27.99 o 
   8   4 -17       55.15       39.18     12.39 o 
   9   4 -17      543.28      529.86     38.92 o 
  10   4 -17       67.80       76.46     17.61 o 
  11   4 -17       64.86       37.73     16.93 o 
  12   4 -17       97.77      134.20     21.68 o 
  13   4 -17       62.59       40.26     18.65 o 
  14   4 -17      282.55      324.99     46.92 o 
  15   4 -17      274.28      211.57     34.14 o 
   1   5 -17     1203.69     1160.67     32.06 o 
   2   5 -17      323.28      328.26     18.34 o 
   3   5 -17     1003.34      954.72     29.68 o 
   4   5 -17     2008.84     2105.77     56.69 o 
   5   5 -17     1216.32     1197.34     37.25 o 
   6   5 -17       21.65        2.64     16.90 o 
   7   5 -17      575.32      515.26     48.23 o 
   8   5 -17       63.79       59.71     19.51 o 
   9   5 -17      715.78      730.86     36.40 o 
  10   5 -17       86.92      124.13     21.83 o 
  11   5 -17      543.56      563.78     35.32 o 
  12   5 -17      203.64      223.62     34.90 o 
  13   5 -17      272.59      303.49     36.50 o 
  14   5 -17       65.83       96.32     24.42 o 
   1   6 -17      108.57      123.43     18.15 o 
   2   6 -17      118.76      104.11     17.86 o 
   3   6 -17      556.65      535.49     40.66 o 
   4   6 -17     1081.24     1018.01     52.75 o 
   5   6 -17      292.25      331.29     30.28 o 
   6   6 -17      219.39      255.60     28.87 o 
   7   6 -17        1.45       -9.94     15.95 o 
   8   6 -17      962.28      913.28     48.91 o 
   9   6 -17      330.44      346.31     52.13 o 
  10   6 -17      171.00      235.79     32.25 o 
  11   6 -17        1.48       -7.69     20.95 o 
  12   6 -17      340.83      425.58     41.73 o 
  13   6 -17      121.16      100.98     33.42 o 
   1   7 -17      695.75      659.06     43.41 o 
   2   7 -17      247.75      257.47     48.17 o 
   3   7 -17      266.88      152.39     41.02 o 
   4   7 -17      143.96      193.96     46.71 o 
   5   7 -17      846.24      841.16     54.46 o 
   6   7 -17      185.62      186.45     28.99 o 
   7   7 -17      357.87      364.26     36.64 o 
   8   7 -17      122.12       61.08     24.33 o 
   9   7 -17      321.99      356.76     38.40 o 
  10   7 -17       52.85       51.63     26.25 o 
  11   7 -17       93.84       95.06     48.23 o 
   1   8 -17       29.76       15.52     32.07 o 
   2   8 -17      160.44      189.68     47.81 o 
   3   8 -17       25.30       44.05     34.70 o 
   4   8 -17      105.05       62.49     38.01 o 
   5   8 -17       69.77       30.34     37.87 o 
   6   8 -17      179.49      176.31     54.76 o 
   7   8 -17      143.99      119.01     35.37 o 
   8   8 -17      165.63      146.25     48.04 o 
   3   9 -17       94.70       58.08     44.16 o 
   0   0 -16      102.24       91.10     19.17 o 
   2   0 -16     7089.38     6916.24    112.95 o 
   4   0 -16      369.51      409.12     27.34 o 
   6   0 -16     6202.34     6208.27    105.70 o 
   8   0 -16     2219.04     2286.93     53.33 o 
  10   0 -16    14976.35    14300.77    291.24 o 
  12   0 -16     1322.80     1244.91     61.75 o 
  14   0 -16      407.42      426.12     43.26 o 
  16   0 -16      325.19      350.46     45.66 o 
   0   1 -16     1030.17     1216.58     32.61 o 
   1   1 -16      372.60      365.44     14.04 o 
   2   1 -16       49.77       55.38      7.34 o 
   3   1 -16      320.86      447.28     18.58 o 
   4   1 -16      985.06     1156.85     24.48 o 
   5   1 -16      763.04      773.20     27.79 o 
   6   1 -16     2587.59     2767.21     47.61 o 
   7   1 -16      904.90      847.96     19.44 o 
   8   1 -16       81.76      116.17     12.99 o 
   9   1 -16      221.45      214.31     16.30 o 
  10   1 -16       80.05       96.60     15.10 o 
  11   1 -16     2417.74     2356.63     58.88 o 
  12   1 -16      408.15      398.39     27.78 o 
  13   1 -16     1210.60     1136.89     43.36 o 
  14   1 -16      955.59     1026.31     53.66 o 
  15   1 -16     2078.16     2086.81    107.18 o 
  16   1 -16      382.39      440.22     30.64 o 
  17   1 -16      129.28      196.04     27.51 o 
   0   2 -16     7035.25     7190.63    117.54 o 
   1   2 -16      312.72      310.93     11.48 o 
   2   2 -16     6256.54     6235.49     82.11 o 
   3   2 -16     1737.01     1747.77     32.43 o 
   4   2 -16     1344.04     1396.53     25.48 o 
   5   2 -16     2483.60     2602.40     46.14 o 
   6   2 -16     2165.89     2145.13     41.99 o 
   7   2 -16      747.42      803.47     28.52 o 
   8   2 -16       85.49       78.48     12.93 o 
   9   2 -16      246.62      251.90     24.12 o 
  10   2 -16      478.75      465.77     23.20 o 
  11   2 -16       64.26       48.02     18.53 o 
  12   2 -16      363.94      359.33     28.45 o 
  13   2 -16      335.56      372.89     33.49 o 
  14   2 -16      574.61      587.17     35.13 o 
  15   2 -16       84.10       54.29     20.54 o 
  16   2 -16       92.42       86.39     26.92 o 
   0   3 -16      362.12      340.51     21.74 o 
   1   3 -16     1699.02     1740.00     35.57 o 
   2   3 -16      238.48      252.84     12.52 o 
   3   3 -16     6243.68     6237.80     76.16 o 
   4   3 -16      271.02      273.33     11.95 o 
   5   3 -16     1050.22     1111.01     29.27 o 
   6   3 -16      457.59      446.00     20.34 o 
   7   3 -16     9474.79     9273.45    124.86 o 
   8   3 -16     2711.18     2792.19     53.99 o 
   9   3 -16      103.04      108.18     14.81 o 
  10   3 -16     1640.32     1600.87     41.46 o 
  11   3 -16      544.33      537.35     40.44 o 
  12   3 -16       66.22       76.86     15.98 o 
  13   3 -16      203.87      207.01     23.80 o 
  14   3 -16       34.87       34.72     36.91 o 
  15   3 -16       51.34       61.83     25.38 o 
  16   3 -16       37.62       39.58     26.12 o 
   0   4 -16      572.89      622.30     30.64 o 
   1   4 -16      192.34      194.81     13.74 o 
   2   4 -16     1678.94     1515.02     39.62 o 
   3   4 -16       25.56       35.03      7.96 o 
   4   4 -16      214.51      239.96     19.59 o 
   5   4 -16      513.95      531.28     19.14 o 
   6   4 -16     1450.20     1336.36     35.05 o 
   7   4 -16     1134.01     1111.02     32.66 o 
   8   4 -16      216.72      204.46     27.87 o 
   9   4 -16      417.85      415.88     27.23 o 
  10   4 -16      433.87      432.07     28.54 o 
  11   4 -16       67.45       71.49     22.21 o 
  12   4 -16       70.90       68.43     22.42 o 
  13   4 -16       47.43       69.64     20.01 o 
  14   4 -16       31.82       19.46     29.66 o 
  15   4 -16      159.26      157.73     41.68 o 
   0   5 -16       38.95       37.23     19.38 o 
   1   5 -16     1086.64     1035.12     30.11 o 
   2   5 -16       75.22       76.41     11.96 o 
   3   5 -16     1158.03     1160.62     32.49 o 
   4   5 -16       28.00       17.40     11.52 o 
   5   5 -16       63.32       85.37     19.13 o 
   6   5 -16      294.12      287.76     35.38 o 
   7   5 -16      508.05      494.29     33.99 o 
   8   5 -16       40.00       51.24     19.01 o 
   9   5 -16      276.20      338.22     32.14 o 
  10   5 -16      115.26       84.36     20.37 o 
  11   5 -16     1555.94     1705.07     55.11 o 
  12   5 -16      302.94      361.86     30.55 o 
  13   5 -16       23.08       21.36     19.99 o 
  14   5 -16       14.54        8.20     23.07 o 
   0   6 -16     1031.88      980.70     65.94 o 
   1   6 -16      383.55      338.62     24.35 o 
   2   6 -16     2128.75     2016.43     55.43 o 
   3   6 -16      536.57      440.14     58.01 o 
   4   6 -16     1181.19     1060.30     53.26 o 
   5   6 -16       95.49      109.17     21.66 o 
   6   6 -16     1824.69     1918.91     63.84 o 
   7   6 -16      309.56      348.80     53.27 o 
   8   6 -16      218.01      215.39     41.63 o 
   9   6 -16       11.04       39.31     30.51 o 
  10   6 -16     1195.02     1189.15     56.65 o 
  11   6 -16        5.61       -5.40     29.16 o 
  12   6 -16       79.67       94.74     43.93 o 
  13   6 -16        7.36       -6.72     22.67 o 
   0   7 -16      276.77      286.66     45.94 o 
   1   7 -16      155.51      161.86     27.30 o 
   2   7 -16      684.19      701.80     65.85 o 
   3   7 -16      147.72      223.02     46.95 o 
   4   7 -16      449.87      538.37     63.97 o 
   5   7 -16      330.79      360.47     33.69 o 
   6   7 -16      128.96      115.86     25.00 o 
   7   7 -16      839.03      942.88     51.02 o 
   8   7 -16       41.19       40.80     22.25 o 
   9   7 -16      263.68      254.31     34.40 o 
  10   7 -16       89.76      123.22     29.37 o 
  11   7 -16      463.04      614.37     72.70 o 
   0   8 -16       56.93       66.16     34.05 o 
   1   8 -16       33.30      -29.22     27.24 o 
   2   8 -16      791.21      911.26     82.23 o 
   3   8 -16      229.25      189.62     49.59 o 
   4   8 -16        5.02       22.99     34.40 o 
   5   8 -16       38.63      115.26     45.83 o 
   6   8 -16      355.16      327.56     63.86 o 
   7   8 -16       41.36       25.08     30.67 o 
   8   8 -16      118.00      137.18     39.48 o 
   2   9 -16      379.44      443.92     66.38 o 
   3   9 -16      573.42      641.50     79.70 o 
   4   9 -16       14.58       -6.08     38.77 o 
   2   0 -15     1808.83     1818.20     40.26 o 
   4   0 -15     1983.44     2280.63     64.95 o 
   6   0 -15      555.69      546.56     21.77 o 
   8   0 -15     1057.74      990.30     32.51 o 
  10   0 -15     1949.36     1995.82     53.38 o 
  12   0 -15      325.84      374.91     38.11 o 
  14   0 -15      736.56      887.18     56.79 o 
  16   0 -15     1344.81     1377.34     60.15 o 
   1   1 -15      884.89      836.09     19.86 o 
   2   1 -15      177.22      209.23      9.93 o 
   3   1 -15      603.85      574.09     16.61 o 
   4   1 -15     4009.27     4238.87     53.57 o 
   5   1 -15      674.08      690.05     27.32 o 
   6   1 -15      245.81      272.94     14.62 o 
   7   1 -15      233.48      233.54     11.29 o 
   8   1 -15      439.87      452.06     16.78 o 
   9   1 -15      414.50      383.96     19.64 o 
  10   1 -15     1301.11     1306.95     36.38 o 
  11   1 -15       57.73       80.92     14.05 o 
  12   1 -15     2689.37     2643.30     63.91 o 
  13   1 -15      122.37       81.87     18.52 o 
  14   1 -15      481.16      553.82     36.65 o 
  15   1 -15      141.37      202.37     25.30 o 
  16   1 -15      247.44      301.17     30.00 o 
  17   1 -15      107.92      184.30     31.98 o 
   1   2 -15     1782.68     1898.45     32.28 o 
   2   2 -15      619.78      710.83     16.90 o 
   3   2 -15      605.17      644.77     18.17 o 
   4   2 -15      454.17      434.07     13.89 o 
   5   2 -15     1774.47     1906.57     37.32 o 
   6   2 -15     1614.12     1645.73     47.29 o 
   7   2 -15      234.26      243.47     14.51 o 
   8   2 -15      206.48      223.33     16.48 o 
   9   2 -15     1623.96     1614.57     38.94 o 
  10   2 -15      323.56      317.48     20.22 o 
  11   2 -15      215.63      227.59     19.08 o 
  12   2 -15     1264.47     1259.74     37.60 o 
  13   2 -15      366.15      356.41     28.01 o 
  14   2 -15       18.35       30.51     17.33 o 
  15   2 -15      393.50      344.57     29.86 o 
  16   2 -15      140.70      208.82     28.99 o 
  17   2 -15       29.95       18.75     24.76 o 
   1   3 -15     1258.82     1287.44     29.28 o 
   2   3 -15     1264.42     1349.96     27.53 o 
   3   3 -15     2338.60     2296.36     35.38 o 
   4   3 -15     1745.79     1755.50     30.51 o 
   5   3 -15     2665.07     2704.50     41.19 o 
   6   3 -15       31.23       25.82      9.79 o 
   7   3 -15     2442.67     2469.44     48.27 o 
   8   3 -15      921.34      928.00     39.78 o 
   9   3 -15       89.11      102.69     14.64 o 
  10   3 -15     1456.39     1465.43     39.23 o 
  11   3 -15      516.78      557.62     28.95 o 
  12   3 -15       41.40       26.24     13.53 o 
  13   3 -15      124.14      155.72     21.93 o 
  14   3 -15       30.38       49.58     45.37 o 
  15   3 -15       66.06       87.45     26.78 o 
  16   3 -15      119.00      142.14     37.12 o 
   1   4 -15      256.06      256.15     14.86 o 
   2   4 -15      883.79      919.47     29.63 o 
   3   4 -15       52.60       40.00      9.90 o 
   4   4 -15     1398.51     1410.78     27.83 o 
   5   4 -15       61.73       89.52      8.85 o 
   6   4 -15      313.44      349.40     19.98 o 
   7   4 -15      551.08      590.70     24.59 o 
   8   4 -15     1020.16     1041.44     36.83 o 
   9   4 -15      646.50      671.14     32.47 o 
  10   4 -15      575.12      572.05     33.68 o 
  11   4 -15       21.85       25.61     16.37 o 
  12   4 -15      275.62      338.50     46.72 o 
  13   4 -15       33.70       35.21     17.81 o 
  14   4 -15      398.85      447.24     33.52 o 
  15   4 -15      241.74      218.01     59.56 o 
   1   5 -15     1227.35     1137.49     31.34 o 
   2   5 -15      700.25      778.01     26.61 o 
   3   5 -15      845.92      874.79     27.85 o 
   4   5 -15       43.99       37.89      9.88 o 
   5   5 -15      208.35      172.03     22.83 o 
   6   5 -15     1414.24     1463.80     51.89 o 
   7   5 -15       26.92       61.66     28.90 o 
   8   5 -15      619.63      595.24     37.55 o 
   9   5 -15     2103.92     2139.92    140.79 o 
  10   5 -15      315.55      325.53     32.89 o 
  11   5 -15       34.68       70.70     19.91 o 
  12   5 -15      144.20      136.88     23.15 o 
  13   5 -15      269.48      344.89     31.90 o 
  14   5 -15       38.64       28.76     20.17 o 
   1   6 -15      117.02      117.92     17.41 o 
   2   6 -15      176.99      158.84     19.62 o 
   3   6 -15        2.23       -2.42     12.40 o 
   4   6 -15       10.83       15.31     15.77 o 
   5   6 -15      269.94      246.33     27.11 o 
   6   6 -15      192.40      163.37     24.85 o 
   7   6 -15       91.72      102.51     23.49 o 
   8   6 -15      241.59      296.69     31.32 o 
   9   6 -15      240.54      262.46     36.40 o 
  10   6 -15      188.09      241.01     32.23 o 
  11   6 -15       40.91       23.26     22.13 o 
  12   6 -15      179.90      237.46     34.85 o 
  13   6 -15       12.57      -22.35     18.72 o 
   1   7 -15      129.58      121.29     25.49 o 
   2   7 -15       92.98       79.43     44.53 o 
   3   7 -15      172.04      134.87     40.48 o 
   4   7 -15       54.07       58.06     34.06 o 
   5   7 -15      622.76      718.57     42.60 o 
   6   7 -15      352.53      380.56     34.71 o 
   7   7 -15      433.87      413.81     37.20 o 
   8   7 -15      102.54      153.27     28.55 o 
   9   7 -15      344.07      373.43     53.04 o 
  10   7 -15      117.48      113.61     28.06 o 
  11   7 -15      145.29      175.28     32.28 o 
   1   8 -15       17.20       60.08     34.51 o 
   2   8 -15       38.11      -15.16     29.65 o 
   3   8 -15       99.84       72.91     39.94 o 
   4   8 -15      204.76      168.94     48.72 o 
   5   8 -15      191.13      297.21     59.16 o 
   6   8 -15      173.78      134.12     35.40 o 
   7   8 -15       96.71      131.20     36.92 o 
   8   8 -15      128.43      127.50     38.21 o 
   9   8 -15      183.44      232.00     35.41 o 
   1   9 -15      250.09      298.72     58.28 o 
   2   9 -15        7.06      -28.21     31.21 o 
   3   9 -15       44.27      126.08     47.42 o 
   4   9 -15      312.40      275.77     62.46 o 
   0   0 -14    16837.23    16160.84    406.26 o 
   2   0 -14     1495.72     1456.09     43.67 o 
   4   0 -14    31245.90    32885.23    580.88 o 
   6   0 -14     3509.40     3991.88     73.70 o 
   8   0 -14     2240.34     2100.47     50.66 o 
  10   0 -14      323.76      393.72     43.78 o 
  12   0 -14     1201.28     1277.19     60.97 o 
  14   0 -14     1178.76     1119.71     61.94 o 
  16   0 -14     1051.70     1092.70     59.90 o 
   0   1 -14    10774.84    11007.43    167.45 o 
   1   1 -14      502.10      413.98     14.19 o 
   2   1 -14       23.75       36.61      6.85 o 
   3   1 -14     3396.01     3509.44     50.61 o 
   4   1 -14    13454.02    14128.92    166.32 o 
   5   1 -14      952.01      928.39     23.58 o 
   6   1 -14        5.48       14.30      5.38 o 
   7   1 -14     1222.78     1233.82     24.50 o 
   8   1 -14      544.66      558.16     30.80 o 
   9   1 -14     1437.05     1350.05     28.67 o 
  10   1 -14     1668.17     1637.45     38.86 o 
  11   1 -14       20.77       46.65     12.58 o 
  12   1 -14      267.77      261.88     20.08 o 
  13   1 -14      594.19      595.31     33.20 o 
  14   1 -14      346.83      321.27     27.78 o 
  15   1 -14       90.66       77.22     18.28 o 
  16   1 -14      147.57      129.69     19.23 o 
  17   1 -14     1139.35     1253.71     58.63 o 
   0   2 -14     2944.24     2660.53     52.75 o 
   1   2 -14      983.71      960.93     23.96 o 
   2   2 -14      192.02      198.07     12.30 o 
   3   2 -14      556.27      571.76     12.23 o 
   4   2 -14     1323.73     1187.64     22.35 o 
   5   2 -14      131.14      179.68     12.82 o 
   6   2 -14     1132.82     1160.37     22.62 o 
   7   2 -14      749.46      771.18     29.52 o 
   8   2 -14     2715.29     2597.28     54.34 o 
   9   2 -14     2285.92     2235.19     54.77 o 
  10   2 -14      914.02      883.52     29.73 o 
  11   2 -14      178.27      171.95     17.28 o 
  12   2 -14       28.70       42.17     13.75 o 
  13   2 -14      314.55      323.93     37.79 o 
  14   2 -14      159.57      203.72     29.52 o 
  15   2 -14       79.50       49.23     18.62 o 
  16   2 -14      230.83      296.03     36.93 o 
  17   2 -14       15.49       11.79     23.99 o 
   0   3 -14      287.38      310.03     28.46 o 
   1   3 -14     2027.18     2150.20     48.33 o 
   2   3 -14        2.29       -0.72      6.19 o 
   3   3 -14      317.87      316.38     11.54 o 
   4   3 -14      173.96      181.27     11.66 o 
   5   3 -14     4595.66     4461.43     59.39 o 
   6   3 -14      646.41      633.06     18.31 o 
   7   3 -14     1839.29     1822.76     45.37 o 
   8   3 -14      913.73      884.50     28.27 o 
   9   3 -14     5379.75     5226.68     82.76 o 
  10   3 -14      673.17      738.27     38.86 o 
  11   3 -14      259.54      306.45     26.08 o 
  12   3 -14       11.26       14.47     13.18 o 
  13   3 -14     1100.65     1240.75     44.91 o 
  14   3 -14      107.07       80.22     25.20 o 
  15   3 -14       78.20      113.04     27.97 o 
  16   3 -14       57.09       64.09     26.61 o 
   0   4 -14      488.35      528.25     27.73 o 
   1   4 -14      464.79      498.54     19.29 o 
   2   4 -14      137.38      145.79     13.82 o 
   3   4 -14      186.80      193.21     11.08 o 
   4   4 -14     2190.60     2105.20     36.04 o 
   5   4 -14      175.20      193.99     11.17 o 
   6   4 -14     1201.55     1151.47     51.51 o 
   7   4 -14     5181.79     5067.95     79.62 o 
   8   4 -14      919.75      927.50     30.48 o 
   9   4 -14     1484.08     1442.16     44.72 o 
  10   4 -14      420.39      405.31     27.79 o 
  11   4 -14      370.85      354.88     27.41 o 
  12   4 -14      680.19      695.99     36.20 o 
  13   4 -14       65.36       67.84     19.77 o 
  14   4 -14      565.22      582.54     40.55 o 
  15   4 -14      211.42      186.45     53.33 o 
   0   5 -14     1187.15     1258.48     46.18 o 
   1   5 -14     2225.81     2059.82     45.26 o 
   2   5 -14       80.70      107.95     12.53 o 
   3   5 -14     1727.95     1730.12     44.69 o 
   4   5 -14       24.63       26.95     10.23 o 
   5   5 -14      262.93      253.91     19.37 o 
   6   5 -14      911.08      910.70    127.22 o 
   7   5 -14     1377.18     1408.21     73.52 o 
   8   5 -14       51.90       57.81     19.53 o 
   9   5 -14      362.66      393.12     48.33 o 
  10   5 -14       52.94       38.21     19.02 o 
  11   5 -14       44.93       45.49     18.10 o 
  12   5 -14       18.60        4.78     18.71 o 
  13   5 -14     1409.91     1471.47     53.44 o 
  14   5 -14      118.26       87.84     23.66 o 
   0   6 -14     4609.95     4393.48    160.04 o 
   1   6 -14      240.07      223.23     20.82 o 
   2   6 -14      407.97      452.21     37.95 o 
   3   6 -14       65.30       87.30     17.12 o 
   4   6 -14     1679.84     1648.54     48.95 o 
   5   6 -14      310.21      322.10     29.23 o 
   6   6 -14      306.09      307.23     38.27 o 
   7   6 -14      629.42      642.83     40.58 o 
   8   6 -14      682.69      660.51     51.23 o 
   9   6 -14       26.03       26.45     20.05 o 
  10   6 -14      136.45      160.63     39.32 o 
  11   6 -14      254.00      313.44     35.79 o 
  12   6 -14      890.02     1003.91     56.09 o 
  13   6 -14       27.92       -0.97     19.45 o 
   0   7 -14      183.07      223.51     41.79 o 
   1   7 -14      350.02      366.22     34.64 o 
   2   7 -14       24.86        4.98     18.20 o 
   3   7 -14      102.81      124.19     38.41 o 
   4   7 -14      449.57      384.64     56.15 o 
   5   7 -14      392.60      488.35     50.89 o 
   6   7 -14      521.24      546.49     39.13 o 
   7   7 -14      300.31      259.42     31.64 o 
   8   7 -14      978.14      986.11     52.79 o 
   9   7 -14      490.63      567.31     45.99 o 
  10   7 -14      120.77      137.41     29.03 o 
  11   7 -14      356.75      339.45     34.06 o 
   0   8 -14     2206.31     2327.43    121.82 o 
   1   8 -14       12.43       21.99     22.19 o 
   2   8 -14      162.52      223.78     48.84 o 
   3   8 -14       25.57       39.18     33.77 o 
   4   8 -14      505.16      509.07     66.96 o 
   5   8 -14       17.29       29.54     34.46 o 
   6   8 -14      521.29      533.31     53.26 o 
   7   8 -14      135.05      180.06     61.63 o 
   8   8 -14       85.57       66.08     26.27 o 
   9   8 -14      131.14      106.29     30.35 o 
   1   9 -14      698.97      669.49     75.58 o 
   2   9 -14       86.22      238.87     57.17 o 
   3   9 -14      117.58      102.41     47.48 o 
   4   9 -14       22.79       67.61     42.68 o 
   5   9 -14      776.37      962.45     96.73 o 
   2   0 -13     1344.07     1607.74     35.49 o 
   4   0 -13    21259.11    23116.48    331.85 o 
   6   0 -13     1770.16     1849.45     42.27 o 
   8   0 -13      177.74      175.37     19.71 o 
  10   0 -13     1501.90     1419.45     43.60 o 
  12   0 -13     4508.03     4188.80    168.12 o 
  14   0 -13       90.23      113.90     29.62 o 
  16   0 -13       93.06      104.58     25.69 o 
   1   1 -13     5586.50     5285.76     67.73 o 
   2   1 -13     3474.93     3487.35     49.30 o 
   3   1 -13     7160.94     7472.13     91.25 o 
   4   1 -13     1330.86     1508.73     32.51 o 
   5   1 -13     3477.73     3457.58     52.81 o 
   6   1 -13      900.96      956.38     19.89 o 
   7   1 -13      232.92      273.68     12.16 o 
   8   1 -13      160.61      185.75     11.52 o 
   9   1 -13     1201.11     1142.83     26.32 o 
  10   1 -13      404.69      430.11     26.04 o 
  11   1 -13       25.07       34.88     11.78 o 
  12   1 -13      104.71       97.94     15.29 o 
  13   1 -13       53.81       37.85     19.86 o 
  14   1 -13       78.66      102.82     19.70 o 
  15   1 -13      288.87      268.02     24.31 o 
  16   1 -13      177.08      164.70     20.48 o 
  17   1 -13       76.60       63.77     24.05 o 
   1   2 -13      505.26      575.26     18.28 o 
   2   2 -13      558.16      685.54     24.69 o 
   3   2 -13      975.52      995.09     18.98 o 
   4   2 -13     2467.96     2697.26     38.19 o 
   5   2 -13     1112.09     1217.44     23.80 o 
   6   2 -13      793.31      779.60     25.66 o 
   7   2 -13     1121.54     1175.26     29.69 o 
   8   2 -13      294.75      295.73     18.58 o 
   9   2 -13     1038.54      945.66     28.81 o 
  10   2 -13     2295.06     2186.62     46.90 o 
  11   2 -13     1372.60     1293.61     36.24 o 
  12   2 -13     2733.77     2671.88     55.82 o 
  13   2 -13      164.00      159.41     18.16 o 
  14   2 -13      491.69      534.21     30.28 o 
  15   2 -13       27.95       27.54     15.54 o 
  16   2 -13      534.95      599.16     46.10 o 
  17   2 -13      711.92      697.38     49.80 o 
   1   3 -13     3247.14     3430.09     55.66 o 
   2   3 -13      277.02      327.31     13.46 o 
   3   3 -13      146.21      117.69     10.20 o 
   4   3 -13      109.98      106.46      9.17 o 
   5   3 -13     1955.46     1929.70     65.40 o 
   6   3 -13      343.06      353.12     12.87 o 
   7   3 -13     2590.55     2505.28     45.38 o 
   8   3 -13     2390.76     2461.46     72.55 o 
   9   3 -13     3452.05     3436.62     70.56 o 
  10   3 -13     1655.80     1541.34     39.56 o 
  11   3 -13      335.35      344.35     21.86 o 
  12   3 -13       56.43       53.18     15.54 o 
  13   3 -13      436.93      377.03     28.27 o 
  14   3 -13       25.61       44.82     17.73 o 
  15   3 -13      590.89      596.35     45.93 o 
  16   3 -13       11.72       -3.64     21.92 o 
   1   4 -13      227.93      226.08     13.75 o 
   2   4 -13      271.59      288.05     15.14 o 
   3   4 -13       76.29       83.99      8.74 o 
   4   4 -13      192.59      216.08     15.88 o 
   5   4 -13      832.57      780.64     24.84 o 
   6   4 -13      448.74      478.93     17.82 o 
   7   4 -13     1325.13     1415.07     35.67 o 
   8   4 -13     1081.84     1139.96     32.66 o 
   9   4 -13       32.59       26.17     14.74 o 
  10   4 -13      114.11      159.35     20.22 o 
  11   4 -13      784.10      844.43     51.53 o 
  12   4 -13      155.76      153.01     21.61 o 
  13   4 -13      269.11      290.08     27.52 o 
  14   4 -13      468.04      509.46     31.36 o 
  15   4 -13       31.25        8.41     18.49 o 
  16   4 -13      440.96      501.73     46.66 o 
   1   5 -13     2814.87     2711.16     52.59 o 
   2   5 -13      183.15      183.02     14.21 o 
   3   5 -13     1662.92     1593.76     34.92 o 
   4   5 -13      241.29      246.47     15.36 o 
   5   5 -13       29.81       16.51     11.59 o 
   6   5 -13     1817.61     1738.78     62.05 o 
   7   5 -13       29.48       48.30     17.27 o 
   8   5 -13       91.57      132.52     23.08 o 
   9   5 -13       70.41      110.61     22.95 o 
  10   5 -13       83.00       78.73     21.50 o 
  11   5 -13        0.21       10.44     18.21 o 
  12   5 -13       13.14       12.78     19.78 o 
  13   5 -13      150.22      192.57     26.26 o 
  14   5 -13       20.30       41.34     20.85 o 
  15   5 -13      215.40      245.04     31.35 o 
   1   6 -13      216.39      188.97     25.37 o 
   2   6 -13     1385.95     1339.55     44.06 o 
   3   6 -13      216.18      214.17     19.54 o 
   4   6 -13     1108.72     1137.91     37.59 o 
   5   6 -13      696.34      738.30     53.79 o 
   6   6 -13      518.66      581.19     37.51 o 
   7   6 -13      494.89      515.23     36.51 o 
   8   6 -13       15.60       23.76     18.88 o 
   9   6 -13      126.03      103.55     23.68 o 
  10   6 -13      587.41      599.19     47.10 o 
  11   6 -13      186.86      200.82     31.09 o 
  12   6 -13      192.90      182.93     27.20 o 
  13   6 -13      160.19      167.84     35.28 o 
   1   7 -13      697.26      723.04     76.12 o 
   2   7 -13       80.89       60.26     22.83 o 
   3   7 -13      139.75      106.58     26.47 o 
   4   7 -13      192.46      191.09     34.06 o 
   5   7 -13      352.21      435.65     34.76 o 
   6   7 -13     1112.94     1056.48     50.29 o 
   7   7 -13      122.80      153.73     26.66 o 
   8   7 -13      519.97      548.56     41.39 o 
   9   7 -13       42.36        5.22     20.19 o 
  10   7 -13      383.98      435.97     35.26 o 
  11   7 -13      213.22      211.01     29.80 o 
   1   8 -13       50.88       30.26     53.92 o 
   2   8 -13      262.53      245.21     33.96 o 
   3   8 -13      390.69      468.51     64.35 o 
   4   8 -13      611.62      633.25     74.03 o 
   5   8 -13      249.80      289.78     42.28 o 
   6   8 -13      383.64      465.22     51.48 o 
   7   8 -13        4.72        5.45     20.69 o 
   8   8 -13       68.48       65.26     25.85 o 
   9   8 -13      103.23      117.60     29.59 o 
   1   9 -13      729.50      803.06     80.83 o 
   2   9 -13       31.36       65.60     41.23 o 
   3   9 -13       14.31       -5.58     35.20 o 
   4   9 -13      157.23      170.32     52.91 o 
   5   9 -13      793.75      871.06     91.94 o 
   0   0 -12     3737.06     3281.48     99.19 o 
   2   0 -12     3015.23     2733.81     51.01 o 
   4   0 -12     1934.65     1900.67     68.87 o 
   6   0 -12      779.97      668.41     23.69 o 
   8   0 -12      963.97      917.32     31.11 o 
  10   0 -12      187.07      181.15     18.83 o 
  12   0 -12      735.21      785.47     36.22 o 
  14   0 -12      354.89      323.14     37.43 o 
  16   0 -12      165.28      234.17     31.18 o 
   0   1 -12     1042.06     1082.50     53.67 o 
   1   1 -12     4952.74     4737.30     61.26 o 
   2   1 -12     6069.84     6291.97     78.81 o 
   3   1 -12     2642.55     2708.20     36.25 o 
   4   1 -12      331.50      344.51     13.99 o 
   5   1 -12     5032.81     4991.34     60.51 o 
   6   1 -12       52.08       80.14      9.82 o 
   7   1 -12       38.36       23.48      6.58 o 
   8   1 -12     1179.60     1184.16     25.33 o 
   9   1 -12     3963.09     3872.35     56.00 o 
  10   1 -12     2570.14     2539.33     43.58 o 
  11   1 -12     1000.65     1001.70     27.27 o 
  12   1 -12      309.47      323.79     21.19 o 
  13   1 -12       80.16       74.27     15.05 o 
  14   1 -12      187.21      231.63     21.70 o 
  15   1 -12      458.74      520.76     27.22 o 
  16   1 -12      128.45      106.55     18.05 o 
  17   1 -12      329.55      328.75     32.17 o 
   0   2 -12      238.81      248.07     22.24 o 
   1   2 -12     2291.59     2439.87     46.56 o 
   2   2 -12      957.14      898.80     21.40 o 
   3   2 -12     1656.58     1755.69     27.39 o 
   4   2 -12     3483.30     3410.86     45.09 o 
   5   2 -12      528.07      584.50     15.23 o 
   6   2 -12     4298.58     4350.00     65.25 o 
   7   2 -12     1592.98     1590.72     34.75 o 
   8   2 -12     1415.62     1283.89     31.98 o 
   9   2 -12      524.68      498.67     21.95 o 
  10   2 -12     1893.68     1953.15     43.47 o 
  11   2 -12       44.47       47.07     18.17 o 
  12   2 -12      973.49     1050.92     34.09 o 
  13   2 -12      247.74      271.01     21.50 o 
  14   2 -12      228.29      257.25     19.74 o 
  15   2 -12      140.10      177.94     21.41 o 
  16   2 -12     1081.90     1235.70     60.58 o 
  17   2 -12       83.04       43.96     25.21 o 
   0   3 -12      587.62      577.00     25.69 o 
   1   3 -12      524.20      543.89     20.88 o 
   2   3 -12     1642.73     1800.68     31.89 o 
   3   3 -12      240.30      277.95     16.35 o 
   4   3 -12       82.25       85.19      9.29 o 
   5   3 -12     3210.08     3001.70     62.90 o 
   6   3 -12      118.36      122.46      7.99 o 
   7   3 -12     1982.09     1881.11     72.42 o 
   8   3 -12     1117.71     1073.16     35.28 o 
   9   3 -12      258.57      255.12     21.26 o 
  10   3 -12      389.03      400.83     25.56 o 
  11   3 -12      147.40      153.43     16.50 o 
  12   3 -12       27.95       29.80     12.65 o 
  13   3 -12      567.91      577.15     45.58 o 
  14   3 -12      178.05      199.55     28.58 o 
  15   3 -12      125.26      156.90     24.52 o 
  16   3 -12       11.95       23.08     23.67 o 
   0   4 -12     1299.29     1240.61     41.93 o 
   1   4 -12       27.32        8.61      7.41 o 
   2   4 -12     2011.54     1959.56     36.00 o 
   3   4 -12      893.22      918.30     20.83 o 
   4   4 -12     1780.53     1670.32     29.52 o 
   5   4 -12     2243.78     2224.93     36.12 o 
   6   4 -12       56.93       70.89     12.43 o 
   7   4 -12      219.17      278.51     18.84 o 
   8   4 -12     4968.47     4919.91     78.29 o 
   9   4 -12      247.46      226.52     21.64 o 
  10   4 -12      143.65      170.47     20.76 o 
  11   4 -12      440.90      420.70     28.76 o 
  12   4 -12     1585.64     1562.32     50.33 o 
  13   4 -12      373.14      334.18     28.71 o 
  14   4 -12       83.01      122.71     22.72 o 
  15   4 -12       23.51       29.42     19.76 o 
  16   4 -12       40.77       11.02     24.00 o 
   0   5 -12      477.22      508.24     29.60 o 
   1   5 -12     1666.54     1613.07     36.90 o 
   2   5 -12      393.49      386.36     23.63 o 
   3   5 -12      959.77      935.44     25.85 o 
   4   5 -12       37.08       32.11     11.09 o 
   5   5 -12      441.59      470.71     29.19 o 
   6   5 -12     2741.03     2655.60     58.23 o 
   7   5 -12     1278.01     1246.37     48.51 o 
   8   5 -12      232.70      244.37     26.87 o 
   9   5 -12     1921.56     2042.65     66.10 o 
  10   5 -12       20.65       11.51     20.57 o 
  11   5 -12      457.51      506.21    104.44 o 
  12   5 -12       16.17        1.85     18.42 o 
  13   5 -12     1293.78     1312.94     62.03 o 
  14   5 -12       91.14       53.21     21.70 o 
  15   5 -12      488.48      500.97     39.16 o 
   0   6 -12      202.33      172.78     35.74 o 
   1   6 -12      412.61      453.25     26.50 o 
   2   6 -12     1931.10     1942.91     53.77 o 
   3   6 -12      640.70      672.00     44.00 o 
   4   6 -12     1253.63     1287.75     45.82 o 
   5   6 -12      248.74      265.09     22.05 o 
   6   6 -12      661.68      675.84     38.78 o 
   7   6 -12      352.72      334.10     30.83 o 
   8   6 -12       33.83       54.88     20.73 o 
   9   6 -12       18.92        4.01     18.09 o 
  10   6 -12      184.79      187.83     28.87 o 
  11   6 -12      338.21      383.01     38.03 o 
  12   6 -12      545.00      534.02     60.40 o 
  13   6 -12      144.34      175.98     29.12 o 
   0   7 -12      245.87      297.81     45.96 o 
   1   7 -12     1504.87     1401.83    111.22 o 
   2   7 -12        8.44       -5.45     17.06 o 
   3   7 -12      401.74      429.32     37.94 o 
   4   7 -12        2.11        2.70     19.58 o 
   5   7 -12      761.29      734.19     42.02 o 
   6   7 -12      173.34      243.01     36.47 o 
   7   7 -12      512.49      493.58     38.02 o 
   8   7 -12      866.73      825.37     48.44 o 
   9   7 -12      256.08      288.47     33.91 o 
  10   7 -12        9.43        7.94     19.15 o 
  11   7 -12       95.20      118.46     24.90 o 
  12   7 -12       19.07       23.37     20.56 o 
   0   8 -12     4461.77     4477.62    182.13 o 
   1   8 -12       42.71       20.82     21.63 o 
   2   8 -12       80.42       59.41     24.21 o 
   3   8 -12     1221.95     1082.29     90.29 o 
   4   8 -12      415.34      591.43     72.37 o 
   5   8 -12       69.34       82.98     31.20 o 
   6   8 -12      365.66      317.00     44.64 o 
   7   8 -12       66.78       65.41     31.70 o 
   8   8 -12      691.05      639.94     82.38 o 
   9   8 -12        4.91      -24.95     20.70 o 
   0   9 -12       70.70       87.24     42.38 o 
   1   9 -12      264.43      258.74     38.86 o 
   2   9 -12      217.99      191.37     52.49 o 
   3   9 -12      117.40      114.53     45.21 o 
   4   9 -12      113.18      177.12     52.84 o 
   5   9 -12      514.08      684.21     86.48 o 
   6   9 -12       10.51       -3.80     28.52 o 
   2   0 -11     4965.37     4938.12     80.61 o 
   4   0 -11      471.56      612.90     27.47 o 
   6   0 -11       15.68       35.34     10.04 o 
   8   0 -11      211.72      317.29     19.73 o 
  10   0 -11     4146.28     4011.95     82.93 o 
  12   0 -11     6153.23     5985.41    116.98 o 
  14   0 -11     1619.07     1503.35     56.40 o 
  16   0 -11      936.67     1033.04     51.35 o 
   1   1 -11     2337.36     2199.41     33.28 o 
   2   1 -11     5091.05     5282.58     70.04 o 
   3   1 -11     2061.25     1977.08     28.23 o 
   4   1 -11     2432.07     2775.59     43.02 o 
   5   1 -11     3204.88     3151.19     42.03 o 
   6   1 -11      470.55      608.34     19.44 o 
   7   1 -11      605.62      584.56     19.85 o 
   8   1 -11       58.10       89.30     13.86 o 
   9   1 -11      573.72      530.83     21.23 o 
  10   1 -11      864.97      858.67     27.70 o 
  11   1 -11      990.42      974.56     30.69 o 
  12   1 -11      463.92      474.36     39.20 o 
  13   1 -11       43.95       34.22     13.62 o 
  14   1 -11      493.70      564.25     29.68 o 
  15   1 -11       24.59       23.93     13.73 o 
  16   1 -11       91.52       66.43     18.25 o 
  17   1 -11       86.36       80.69     19.88 o 
   1   2 -11     1892.86     1931.49     31.01 o 
   2   2 -11      933.09      945.69     19.79 o 
   3   2 -11      692.68      704.12     15.59 o 
   4   2 -11      777.97      768.66     24.34 o 
   5   2 -11      171.94      202.89     13.93 o 
   6   2 -11      384.78      378.67     17.66 o 
   7   2 -11      423.03      438.28     22.95 o 
   8   2 -11      716.40      667.55     30.28 o 
   9   2 -11      259.93      264.97     17.14 o 
  10   2 -11     1574.21     1578.06     54.95 o 
  11   2 -11      561.20      605.55     28.05 o 
  12   2 -11      236.95      230.79     19.39 o 
  13   2 -11       81.19       65.62     13.36 o 
  14   2 -11      179.00      191.29     18.21 o 
  15   2 -11      206.58      177.81     19.24 o 
  16   2 -11      572.08      612.52     45.60 o 
  17   2 -11       84.45       70.45     29.26 o 
   1   3 -11     3913.10     3845.12     60.07 o 
   2   3 -11       95.21      124.17     10.14 o 
   3   3 -11     2429.79     2410.24     64.32 o 
   4   3 -11      980.35     1015.64     21.59 o 
   5   3 -11      368.27      373.64     12.53 o 
   6   3 -11     1344.70     1394.08     23.82 o 
   7   3 -11      867.55      898.95     27.48 o 
   8   3 -11      311.47      303.48     17.78 o 
   9   3 -11      353.03      338.06     21.55 o 
  10   3 -11      211.04      218.67     25.13 o 
  11   3 -11      204.95      210.53     28.58 o 
  12   3 -11      169.17      170.97     20.54 o 
  13   3 -11      197.88      216.50     26.25 o 
  14   3 -11       66.89       80.67     17.63 o 
  15   3 -11      211.89      247.71     27.40 o 
  16   3 -11       64.68       54.83     25.21 o 
   1   4 -11      164.08      171.62     12.32 o 
   2   4 -11      645.90      712.63     20.19 o 
   3   4 -11      143.46      166.73      9.96 o 
   4   4 -11      665.91      641.35     17.13 o 
   5   4 -11      202.61      214.25     11.14 o 
   6   4 -11      196.99      198.04     11.02 o 
   7   4 -11     1261.89     1274.12     28.84 o 
   8   4 -11     1227.63     1247.02     46.02 o 
   9   4 -11      637.58      663.50     33.29 o 
  10   4 -11      153.78      143.17     19.52 o 
  11   4 -11       58.87       44.82     16.31 o 
  12   4 -11     1200.46     1212.24     44.47 o 
  13   4 -11       84.59      106.17     20.90 o 
  14   4 -11       51.14       50.90     19.08 o 
  15   4 -11      426.75      430.83     53.18 o 
  16   4 -11      118.94      125.34     25.85 o 
   1   5 -11      830.54      833.28     25.29 o 
   2   5 -11        7.03       22.98      8.25 o 
   3   5 -11      664.82      663.30     21.71 o 
   4   5 -11       27.74       27.85      8.88 o 
   5   5 -11      817.57      833.77     30.26 o 
   6   5 -11      667.93      660.72     29.97 o 
   7   5 -11      593.21      638.61     29.08 o 
   8   5 -11      440.53      465.27     33.17 o 
   9   5 -11      679.32      655.83     39.49 o 
  10   5 -11       85.27       55.95     20.14 o 
  11   5 -11      165.74      222.67     28.74 o 
  12   5 -11      100.06      117.55     22.32 o 
  13   5 -11        0.77       -3.38     16.99 o 
  14   5 -11       18.11       36.36     19.28 o 
  15   5 -11       23.91       48.17     21.97 o 
   1   6 -11      692.60      660.56     30.42 o 
   2   6 -11      521.98      578.32     29.71 o 
   3   6 -11      258.66      282.62     21.20 o 
   4   6 -11      367.47      421.59     37.08 o 
   5   6 -11      335.84      446.86     26.05 o 
   6   6 -11       60.29       67.14     19.45 o 
   7   6 -11     1068.47     1118.17     52.24 o 
   8   6 -11      126.10       98.48     22.15 o 
   9   6 -11       82.10      108.63     24.64 o 
  10   6 -11     1318.72     1273.13     58.58 o 
  11   6 -11      293.56      300.01     29.82 o 
  12   6 -11      239.63      253.92     29.08 o 
  13   6 -11       28.97       33.13     20.20 o 
   1   7 -11      552.12      569.34     40.89 o 
   2   7 -11       53.59       72.37     22.88 o 
   3   7 -11      550.87      519.93     34.23 o 
   4   7 -11      129.52       82.60     20.75 o 
   5   7 -11      284.93      299.19     30.25 o 
   6   7 -11      127.04      142.32     25.02 o 
   7   7 -11      109.15      137.91     26.04 o 
   8   7 -11      624.49      660.33     43.88 o 
   9   7 -11       28.31       20.57     19.60 o 
  10   7 -11       56.30       43.08     20.44 o 
  11   7 -11        7.70       14.45     19.39 o 
  12   7 -11       64.00       32.73     21.56 o 
   1   8 -11       21.46       15.51     20.52 o 
   2   8 -11       17.47        2.07     30.37 o 
   3   8 -11      675.92      622.94     58.61 o 
   4   8 -11      115.43      159.23     34.83 o 
   5   8 -11      318.58      355.46     45.67 o 
   6   8 -11      271.21      191.41     39.11 o 
   7   8 -11      123.54       51.78     29.01 o 
   8   8 -11       84.55      145.63     29.94 o 
   9   8 -11       66.21       73.52     27.24 o 
   1   9 -11      105.54      109.47     30.27 o 
   2   9 -11       51.90      108.10     44.55 o 
   3   9 -11      168.95      213.56     55.07 o 
   4   9 -11      191.43      197.93     54.50 o 
   5   9 -11      149.65       75.66     43.89 o 
   6   9 -11      328.72      383.55     66.97 o 
   0   0 -10      142.42      164.50     18.57 o 
   2   0 -10     7664.79     7712.34    117.78 o 
   4   0 -10      150.52      169.22     10.97 o 
   6   0 -10     1041.26      856.83     26.78 o 
   8   0 -10      754.95      771.38     28.58 o 
  10   0 -10     1272.96     1329.23     51.80 o 
  12   0 -10     1130.89     1059.03     41.30 o 
  14   0 -10     1443.37     1491.99     55.76 o 
  16   0 -10      366.74      422.65     36.89 o 
   0   1 -10      557.72      546.80     14.84 o 
   1   1 -10     2003.35     1974.40     29.84 o 
   2   1 -10       60.33       64.29      8.82 o 
   3   1 -10     4243.55     4250.05     50.50 o 
   4   1 -10      302.64      342.79     14.81 o 
   5   1 -10     1728.89     1941.72     34.34 o 
   6   1 -10      270.62      337.61     14.81 o 
   7   1 -10     3896.72     3747.98     57.88 o 
   8   1 -10     1067.58     1232.30     32.65 o 
   9   1 -10       31.06       32.52      9.67 o 
  10   1 -10     1719.86     1784.14     39.73 o 
  11   1 -10     4947.00     4910.78     79.48 o 
  12   1 -10      115.15      118.11     19.38 o 
  13   1 -10       91.44       76.86     13.66 o 
  14   1 -10      302.13      283.33     18.68 o 
  15   1 -10      875.17      955.66     34.15 o 
  16   1 -10        9.40       -9.85     14.44 o 
  17   1 -10        6.20       26.14     17.19 o 
   0   2 -10     4228.66     4512.36     91.80 o 
   1   2 -10        0.82        1.76      4.64 o 
   2   2 -10     6697.35     6495.89     80.87 o 
   3   2 -10      159.33      144.24      7.78 o 
   4   2 -10      659.88      711.05     16.36 o 
   5   2 -10      115.55      111.82     10.16 o 
   6   2 -10     8900.16     8904.89    126.01 o 
   7   2 -10      143.52      125.14     11.60 o 
   8   2 -10     1286.09     1294.70     31.56 o 
   9   2 -10       22.45       30.41     10.06 o 
  10   2 -10     5018.41     4880.29     77.64 o 
  11   2 -10      450.19      484.91     23.75 o 
  12   2 -10      623.41      642.66     28.31 o 
  13   2 -10      333.05      367.94     25.70 o 
  14   2 -10      175.94      176.70     16.85 o 
  15   2 -10      328.30      294.57     30.32 o 
  16   2 -10      370.83      405.53     70.32 o 
  17   2 -10        3.39       12.65     22.73 o 
   0   3 -10     1998.57     2099.53     53.73 o 
   1   3 -10     3863.25     3772.20     58.69 o 
   2   3 -10      107.96      109.72      8.79 o 
   3   3 -10     6591.14     6552.44     71.04 o 
   4   3 -10     1786.03     1843.52     33.40 o 
   5   3 -10      271.16      289.06     13.77 o 
   6   3 -10      306.32      339.06     12.64 o 
   7   3 -10     1237.94     1218.56     28.38 o 
   8   3 -10      584.30      617.07     23.08 o 
   9   3 -10      180.26      171.82     15.47 o 
  10   3 -10      321.16      276.36     18.94 o 
  11   3 -10       26.19       14.20      9.05 o 
  12   3 -10       21.75       22.75     10.65 o 
  13   3 -10      217.36      204.30     22.92 o 
  14   3 -10      103.00      116.39     19.10 o 
  15   3 -10      868.71      938.90     44.24 o 
  16   3 -10       55.44       30.52     21.64 o 
  17   3 -10      179.41      189.97     43.08 o 
   0   4 -10      978.02      931.86     35.06 o 
   1   4 -10     1270.86     1269.45     29.34 o 
   2   4 -10     6674.36     6647.86     87.43 o 
   3   4 -10      143.11      112.16      8.49 o 
   4   4 -10      275.34      309.89     12.11 o 
   5   4 -10      219.23      228.20     10.97 o 
   6   4 -10     2248.52     2141.22     50.88 o 
   7   4 -10      299.36      315.61     15.57 o 
   8   4 -10      639.06      683.13     31.70 o 
   9   4 -10      137.04      143.43     18.85 o 
  10   4 -10      407.82      440.22     27.55 o 
  11   4 -10        1.01        6.95     13.93 o 
  12   4 -10      365.39      381.47     28.35 o 
  13   4 -10      266.36      338.86     25.70 o 
  14   4 -10      677.62      736.76     40.73 o 
  15   4 -10       75.41       88.85     22.50 o 
  16   4 -10      273.79      266.01     36.35 o 
   0   5 -10      673.53      706.87     35.69 o 
   1   5 -10      519.31      523.29     25.82 o 
   2   5 -10      360.66      362.07     18.86 o 
   3   5 -10      542.22      521.52     19.37 o 
   4   5 -10       31.35       43.85     11.59 o 
   5   5 -10      720.11      689.45     47.97 o 
   6   5 -10       24.58       42.26     10.72 o 
   7   5 -10     4299.91     4078.86     78.17 o 
   8   5 -10     1145.68     1112.69     61.79 o 
   9   5 -10       93.69       87.86     21.68 o 
  10   5 -10        8.25       11.77     16.67 o 
  11   5 -10     1215.18     1210.97     99.89 o 
  12   5 -10       47.54       40.32     18.18 o 
  13   5 -10      302.88      318.49     30.91 o 
  14   5 -10       29.17       16.86     28.68 o 
  15   5 -10      180.59      202.79     29.46 o 
   0   6 -10      491.83      506.98     50.38 o 
   1   6 -10      785.88      743.89     37.67 o 
   2   6 -10     1972.97     1802.93     63.13 o 
   3   6 -10       19.69       20.23     12.71 o 
   4   6 -10      893.29      910.38     72.78 o 
   5   6 -10      321.74      334.26     24.27 o 
   6   6 -10      475.09      425.75     25.84 o 
   7   6 -10      179.63      193.25     26.56 o 
   8   6 -10      172.61      186.65     27.09 o 
   9   6 -10      243.95      238.44     38.31 o 
  10   6 -10      624.59      661.58     37.70 o 
  11   6 -10       42.64       46.26     19.19 o 
  12   6 -10      237.47      345.06     39.11 o 
  13   6 -10       52.51       55.03     22.27 o 
  14   6 -10       85.65      114.69     25.61 o 
   0   7 -10      542.81      520.06     56.16 o 
   1   7 -10      553.17      610.02     43.14 o 
   2   7 -10       72.46       95.56     49.13 o 
   3   7 -10     1740.99     1627.63     61.61 o 
   4   7 -10      143.85      146.02     23.53 o 
   5   7 -10       53.93       40.23     18.22 o 
   6   7 -10      448.62      424.37     41.71 o 
   7   7 -10     1130.97     1061.04     50.79 o 
   8   7 -10      113.74      128.25     22.58 o 
   9   7 -10       18.01        5.29     17.55 o 
  10   7 -10       29.66       33.89     19.18 o 
  11   7 -10      554.14      640.53     41.40 o 
  12   7 -10       89.38       73.36     23.95 o 
   0   8 -10        2.02       23.19     27.21 o 
   1   8 -10       41.27       40.46     24.34 o 
   2   8 -10      171.89      273.30     35.99 o 
   3   8 -10      477.12      392.86     40.40 o 
   4   8 -10       93.05      153.91     34.08 o 
   5   8 -10       44.42       48.87     38.08 o 
   6   8 -10     1646.07     1618.06     81.35 o 
   7   8 -10       25.84       15.66     26.87 o 
   8   8 -10      168.61      116.76     37.75 o 
   9   8 -10       66.14      103.35     24.49 o 
  10   8 -10      918.39      963.47     49.11 o 
   0   9 -10       10.44      -25.24     31.31 o 
   1   9 -10       97.31      104.99     30.03 o 
   2   9 -10       19.28       -3.85     21.57 o 
   3   9 -10      317.92      397.67     66.30 o 
   4   9 -10       41.54       65.06     41.42 o 
   5   9 -10      194.87      163.26     95.15 o 
   6   9 -10       51.13       79.42     33.85 o 
   2   0  -9     1985.00     2086.09     52.02 o 
   4   0  -9      297.01      349.36     14.91 o 
   6   0  -9      193.78      201.48     16.93 o 
   8   0  -9     2248.79     2216.24     51.52 o 
  10   0  -9      840.43      757.57     31.61 o 
  12   0  -9       67.89       56.31     16.79 o 
  14   0  -9      820.01      807.41     35.37 o 
  16   0  -9       17.80       48.66     21.56 o 
  18   0  -9      288.49      343.93    114.27 o 
   1   1  -9     3640.12     3442.35     44.55 o 
   2   1  -9     3695.78     3833.96     45.48 o 
   3   1  -9     6970.69     6941.38     85.49 o 
   4   1  -9     1391.21     1388.74     26.47 o 
   5   1  -9     2410.87     2666.29     42.41 o 
   6   1  -9     2589.85     2863.22     46.12 o 
   7   1  -9      263.71      281.11     14.45 o 
   8   1  -9      128.41      139.43     14.61 o 
   9   1  -9      605.93      613.24     37.41 o 
  10   1  -9     2033.18     2045.20     42.76 o 
  11   1  -9     2049.81     1971.81     43.75 o 
  12   1  -9      129.83      152.90     23.10 o 
  13   1  -9       37.78       23.89     11.24 o 
  14   1  -9      135.61      135.08     14.97 o 
  15   1  -9      613.29      608.53     25.36 o 
  16   1  -9       61.82       33.86     16.32 o 
  17   1  -9       45.01        8.45     18.27 o 
   1   2  -9     1719.50     1729.13     27.79 o 
   2   2  -9      531.93      516.32     14.44 o 
   3   2  -9      262.11      269.12     10.08 o 
   4   2  -9     2311.81     2286.40     47.86 o 
   5   2  -9      698.47      734.28     17.22 o 
   6   2  -9      622.71      615.64     19.80 o 
   7   2  -9      168.07      139.86     11.96 o 
   8   2  -9      210.23      223.07     14.79 o 
   9   2  -9        1.55        6.44      9.12 o 
  10   2  -9     1940.32     1887.27     47.71 o 
  11   2  -9      238.71      238.26     23.25 o 
  12   2  -9      361.83      398.94     20.42 o 
  13   2  -9     1037.84     1013.45     29.06 o 
  14   2  -9       98.46       99.91     14.30 o 
  15   2  -9       98.15       68.37     16.86 o 
  16   2  -9     1452.12     1467.13     62.59 o 
  17   2  -9      226.25      244.58     34.96 o 
   1   3  -9     1450.72     1335.26     25.60 o 
   2   3  -9     2520.51     2746.78     41.73 o 
   3   3  -9     2492.52     2406.86     32.36 o 
   4   3  -9      348.46      390.45     18.23 o 
   5   3  -9     1931.58     2089.06     30.51 o 
   6   3  -9      268.11      275.06     12.25 o 
   7   3  -9      406.85      407.19     14.61 o 
   8   3  -9     1145.88     1181.89     30.94 o 
   9   3  -9       15.49       27.00     10.48 o 
  10   3  -9      189.32      176.80     16.26 o 
  11   3  -9      430.04      404.00     22.17 o 
  12   3  -9      171.31      189.56     21.17 o 
  13   3  -9       70.92       72.55     15.99 o 
  14   3  -9      115.99      122.73     21.50 o 
  15   3  -9      135.89      154.63     24.18 o 
  16   3  -9      159.53      206.53     27.13 o 
  17   3  -9      121.76      114.18     29.16 o 
   1   4  -9     1976.25     2055.60     36.09 o 
   2   4  -9      574.09      625.91     18.36 o 
   3   4  -9     1213.18     1219.02     23.06 o 
   4   4  -9      480.38      501.17     16.55 o 
   5   4  -9      172.54      186.63      9.02 o 
   6   4  -9      402.98      445.31     15.79 o 
   7   4  -9     1203.81     1229.89     24.85 o 
   8   4  -9     1082.60     1088.86     31.32 o 
   9   4  -9     1002.17      962.19     35.49 o 
  10   4  -9      309.11      308.37     24.37 o 
  11   4  -9       86.02       82.56     17.83 o 
  12   4  -9     1106.29     1108.13     40.72 o 
  13   4  -9      344.63      352.07     30.84 o 
  14   4  -9      301.75      242.97     27.55 o 
  15   4  -9       47.67       33.08     24.35 o 
  16   4  -9      136.37      103.32     24.41 o 
   1   5  -9      548.90      494.46     21.00 o 
   2   5  -9       17.92       16.38      8.53 o 
   3   5  -9      384.00      361.63     17.13 o 
   4   5  -9      697.04      706.74     27.60 o 
   5   5  -9     1861.76     1829.14     45.55 o 
   6   5  -9     1291.83     1216.17     31.94 o 
   7   5  -9     1643.27     1611.73     44.40 o 
   8   5  -9      342.25      337.73     23.61 o 
   9   5  -9      651.28      590.21     50.10 o 
  10   5  -9       29.54       22.01     19.17 o 
  11   5  -9      223.29      211.00     25.15 o 
  12   5  -9        1.71       28.45     17.58 o 
  13   5  -9      125.77      157.12     24.49 o 
  14   5  -9       15.55        8.82     17.94 o 
  15   5  -9       62.75       70.25     22.58 o 
   1   6  -9      748.94      752.34     32.43 o 
   2   6  -9      224.42      228.51     18.88 o 
   3   6  -9      599.36      617.67     49.79 o 
   4   6  -9     2607.19     2426.39     56.10 o 
   5   6  -9      849.11      849.20     33.45 o 
   6   6  -9       96.85       97.69     17.02 o 
   7   6  -9       96.09      102.17     17.83 o 
   8   6  -9      149.14      209.65     41.90 o 
   9   6  -9       73.82       69.36     21.73 o 
  10   6  -9      171.91      167.56     23.84 o 
  11   6  -9       20.84       14.35     16.93 o 
  12   6  -9      586.13      681.96     41.01 o 
  13   6  -9        5.65        7.84     18.12 o 
  14   6  -9      978.10     1045.03     52.03 o 
   1   7  -9     1162.64     1074.37     53.50 o 
   2   7  -9      238.65      198.45     28.72 o 
   3   7  -9      663.79      688.15     38.65 o 
   4   7  -9       60.90       46.37     18.29 o 
   5   7  -9      107.63      114.23     16.31 o 
   6   7  -9      172.53      161.70     25.50 o 
   7   7  -9      590.50      598.35     34.89 o 
   8   7  -9       36.44       41.84     29.12 o 
   9   7  -9       37.18       31.50     21.81 o 
  10   7  -9      262.51      329.45     31.82 o 
  11   7  -9      381.30      490.19     37.42 o 
  12   7  -9        1.25      -14.07     18.62 o 
   1   8  -9       50.76       50.31     22.88 o 
   2   8  -9      357.86      289.46     35.76 o 
   3   8  -9      370.91      274.02     36.15 o 
   4   8  -9      582.80      562.69     39.77 o 
   5   8  -9      211.05      138.82     33.32 o 
   6   8  -9       82.22       91.26     31.59 o 
   7   8  -9      139.67       93.42     32.81 o 
   8   8  -9        3.32        0.00     20.55 o 
   9   8  -9      130.20      164.70     27.14 o 
  10   8  -9      126.65      164.33     27.58 o 
   1   9  -9      433.39      465.85     46.83 o 
   2   9  -9      370.79      374.31     43.33 o 
   3   9  -9      273.02      301.87     61.07 o 
   4   9  -9       87.26       62.15     41.44 o 
   5   9  -9      108.73       76.55     33.08 o 
   6   9  -9      371.69      387.53     51.63 o 
   0   0  -8    17402.90    16648.50    407.46 o 
   2   0  -8    21033.63    20422.17    249.19 o 
   4   0  -8    11086.02    11080.90    207.12 o 
   6   0  -8       58.47       58.40     12.37 o 
   8   0  -8     8823.77     9078.71    148.13 o 
  10   0  -8      917.91      869.56     33.81 o 
  12   0  -8      286.22      310.18     25.15 o 
  14   0  -8      795.47      867.05     37.05 o 
  16   0  -8       78.57       68.04     29.10 o 
  18   0  -8      357.81      432.30     51.51 o 
   0   1  -8     4401.39     4442.28     91.74 o 
   1   1  -8     3706.88     3583.43     50.97 o 
   2   1  -8      565.15      591.06     14.55 o 
   3   1  -8    10310.96    10380.16    109.89 o 
   4   1  -8      330.32      346.48     12.83 o 
   5   1  -8     6968.92     6910.81    108.91 o 
   6   1  -8      563.33      487.40     17.01 o 
   7   1  -8        7.70       28.12      8.62 o 
   8   1  -8      158.66      213.98     13.84 o 
   9   1  -8     3333.30     3377.91     56.40 o 
  10   1  -8     1173.30     1137.08     32.13 o 
  11   1  -8     1225.26     1223.27     33.59 o 
  12   1  -8      595.60      614.32     23.58 o 
  13   1  -8      814.37      817.18     28.40 o 
  14   1  -8      322.81      332.22     19.46 o 
  15   1  -8      489.42      503.14     23.48 o 
  16   1  -8      136.66      118.91     19.89 o 
  17   1  -8      286.00      289.62     30.62 o 
  18   1  -8      136.58      176.68     31.68 o 
   0   2  -8      702.53      796.00     25.97 o 
   1   2  -8      964.57      901.10     34.07 o 
   2   2  -8      522.40      508.07     14.28 o 
   3   2  -8     2124.74     2173.46     34.31 o 
   4   2  -8     3939.32     4037.20     49.86 o 
   5   2  -8      624.13      629.53     16.26 o 
   6   2  -8     3335.06     3198.69     90.47 o 
   7   2  -8       45.21       51.12      8.30 o 
   8   2  -8      978.47      900.68     20.44 o 
   9   2  -8      182.09      181.34     14.71 o 
  10   2  -8      265.74      262.81     17.74 o 
  11   2  -8      310.96      338.67     21.52 o 
  12   2  -8     1186.10     1182.18     31.32 o 
  13   2  -8       73.63       99.67     13.23 o 
  14   2  -8      190.03      165.51     16.00 o 
  15   2  -8       21.70       16.10     14.44 o 
  16   2  -8      862.69      815.29     58.34 o 
  17   2  -8       90.58       77.01     34.13 o 
   0   3  -8     5048.61     5293.90    107.72 o 
   1   3  -8     1942.88     1871.68     31.48 o 
   2   3  -8     2472.21     2575.19     39.52 o 
   3   3  -8      373.21      376.64     13.69 o 
   4   3  -8      331.36      344.30     12.76 o 
   5   3  -8     2430.35     2485.17     34.40 o 
   6   3  -8      965.30     1035.35     22.26 o 
   7   3  -8     2795.64     2736.66     41.93 o 
   8   3  -8      217.02      217.98     11.99 o 
   9   3  -8     1046.34      981.59     31.39 o 
  10   3  -8       42.28       37.69     10.20 o 
  11   3  -8      840.99      785.71     28.34 o 
  12   3  -8       30.26       23.52     11.37 o 
  13   3  -8        2.71       13.70     13.15 o 
  14   3  -8      179.03      189.38     27.80 o 
  15   3  -8      177.34      254.18     28.10 o 
  16   3  -8        1.74       20.95     18.24 o 
  17   3  -8      841.59      963.62     48.40 o 
   0   4  -8     9009.83     9017.44    175.54 o 
   1   4  -8     2632.40     2751.02     43.81 o 
   2   4  -8     1571.20     1647.09     30.81 o 
   3   4  -8      874.23      888.16     25.04 o 
   4   4  -8     1968.24     1931.71     30.36 o 
   5   4  -8     1091.65     1144.31     20.33 o 
   6   4  -8     1210.38     1138.55     24.42 o 
   7   4  -8      677.48      675.99     18.33 o 
   8   4  -8     3190.10     3165.88     57.52 o 
   9   4  -8       46.46       58.31     15.38 o 
  10   4  -8      917.83      909.93     41.70 o 
  11   4  -8      126.07      142.56     19.55 o 
  12   4  -8      404.77      447.46     26.83 o 
  13   4  -8      149.00      168.49     25.10 o 
  14   4  -8      169.99      212.66     26.76 o 
  15   4  -8       26.67       59.95     20.24 o 
  16   4  -8      209.17      188.22     31.96 o 
   0   5  -8      948.78     1011.23     38.76 o 
   1   5  -8     1407.74     1395.85     30.02 o 
   2   5  -8      311.46      345.80     15.00 o 
   3   5  -8      257.58      260.58     14.06 o 
   4   5  -8       54.51       49.94     12.44 o 
   5   5  -8     1310.36     1255.80     32.03 o 
   6   5  -8     1120.09     1050.89     37.01 o 
   7   5  -8     1080.58     1131.19     37.32 o 
   8   5  -8       12.13       -5.59     11.93 o 
   9   5  -8     1109.77     1065.64     56.71 o 
  10   5  -8       77.42       95.41     21.63 o 
  11   5  -8      369.18      397.65     40.20 o 
  12   5  -8       14.12        8.53     15.78 o 
  13   5  -8      859.65      761.22     41.31 o 
  14   5  -8       27.25       10.31     17.71 o 
  15   5  -8      233.49      261.28     31.35 o 
   0   6  -8     1884.66     1833.53     93.16 o 
   1   6  -8      662.39      638.14     29.28 o 
   2   6  -8      439.01      455.00     41.05 o 
   3   6  -8      490.89      497.49     25.65 o 
   4   6  -8      208.41      248.03     20.71 o 
   5   6  -8      577.75      571.29     32.93 o 
   6   6  -8      151.92      211.07     18.00 o 
   7   6  -8      252.74      308.76     23.86 o 
   8   6  -8      128.16       95.77     22.53 o 
   9   6  -8       58.36       54.85     17.37 o 
  10   6  -8      245.28      321.97     41.47 o 
  11   6  -8      111.00      103.11     21.75 o 
  12   6  -8      288.78      332.99     31.87 o 
  13   6  -8       51.64       85.47     23.07 o 
  14   6  -8      595.27      652.65     52.81 o 
   0   7  -8      145.77      167.88     40.59 o 
   1   7  -8     1680.44     1585.27     65.39 o 
   2   7  -8        5.52       13.20     18.45 o 
   3   7  -8      340.08      340.70     29.66 o 
   4   7  -8       34.12       25.04     14.68 o 
   5   7  -8     2237.97     2237.95     46.56 o 
   6   7  -8       62.98       81.94     15.73 o 
   7   7  -8      202.34      260.16     26.12 o 
   8   7  -8      209.40      184.29     37.25 o 
   9   7  -8      162.49      119.40     22.84 o 
  10   7  -8       91.80       96.77     30.82 o 
  11   7  -8      571.66      537.16     37.97 o 
  12   7  -8        8.16       18.27     19.32 o 
   0   8  -8     1598.67     1455.41     95.13 o 
   1   8  -8      415.17      439.01     74.85 o 
   2   8  -8       38.87       37.11     22.74 o 
   3   8  -8       27.62       58.12     23.71 o 
   4   8  -8      346.29      413.66     34.84 o 
   5   8  -8      904.44      898.49     48.50 o 
   6   8  -8      757.24      792.07     59.92 o 
   7   8  -8       63.66       80.51     31.34 o 
   8   8  -8       64.71       75.94     45.35 o 
   9   8  -8      177.95      139.96     25.48 o 
  10   8  -8      288.78      320.76     33.53 o 
   0   9  -8       16.28       28.95     34.28 o 
   1   9  -8      476.36      514.23     85.09 o 
   2   9  -8      758.12      778.01     56.62 o 
   3   9  -8      193.86      250.46     39.04 o 
   4   9  -8       51.64       56.02     43.51 o 
   5   9  -8       32.63       10.51     27.61 o 
   6   9  -8        9.11       71.37     59.10 o 
   2   0  -7     8193.58     8039.42    119.67 o 
   4   0  -7     2724.19     2621.28     48.38 o 
   6   0  -7     2155.19     2521.19     51.49 o 
   8   0  -7      502.43      503.11     45.67 o 
  10   0  -7      841.90      776.64     31.95 o 
  12   0  -7     1092.36     1060.29     35.62 o 
  14   0  -7       33.43       44.00     15.95 o 
  16   0  -7       33.54        5.70     24.08 o 
  18   0  -7      270.68      298.66     45.66 o 
   1   1  -7     5399.00     5248.66     69.82 o 
   2   1  -7      311.78      341.30      7.18 o 
   3   1  -7     6058.71     6097.04     75.46 o 
   4   1  -7       47.01       38.91      6.76 o 
   5   1  -7     4152.87     4058.48     56.88 o 
   6   1  -7      506.81      511.53     23.94 o 
   7   1  -7      163.44      191.68     12.24 o 
   8   1  -7     2384.10     2396.80     47.76 o 
   9   1  -7      799.21      845.77     25.16 o 
  10   1  -7      941.74      960.04     31.53 o 
  11   1  -7      855.52      822.53     27.68 o 
  12   1  -7     1362.83     1279.21     30.30 o 
  13   1  -7      115.15       91.94     12.83 o 
  14   1  -7      114.88      120.79     15.64 o 
  15   1  -7        9.52       -3.01     11.70 o 
  16   1  -7      281.31      298.99     22.71 o 
  17   1  -7       31.53       39.52     19.17 o 
  18   1  -7       56.43       59.06     26.13 o 
   1   2  -7     2183.53     2135.78     31.58 o 
   2   2  -7     2559.11     2615.16     38.32 o 
   3   2  -7     1423.01     1516.29     27.55 o 
   4   2  -7      593.17      595.02     14.32 o 
   5   2  -7     1456.23     1485.54     29.79 o 
   6   2  -7      838.28      880.47     20.48 o 
   7   2  -7       74.69       99.87     11.15 o 
   8   2  -7      129.81      125.20      9.29 o 
   9   2  -7      117.45      114.06     10.92 o 
  10   2  -7      621.21      529.78     23.92 o 
  11   2  -7      516.31      515.62     23.87 o 
  12   2  -7     1003.23      964.52     28.81 o 
  13   2  -7       52.16       44.54     11.44 o 
  14   2  -7      487.91      555.37     23.46 o 
  15   2  -7       19.72       13.09     13.57 o 
  16   2  -7      129.10      131.69     23.47 o 
  17   2  -7       89.60       91.67     33.93 o 
   1   3  -7      633.80      619.23     16.40 o 
   2   3  -7      246.53      262.20     13.86 o 
   3   3  -7      520.23      490.42     12.77 o 
   4   3  -7      716.16      797.38     18.51 o 
   5   3  -7      900.65      946.25     18.73 o 
   6   3  -7      406.99      415.32     14.36 o 
   7   3  -7     2041.88     2029.97     39.95 o 
   8   3  -7       45.00       45.78      8.21 o 
   9   3  -7      631.14      592.03     20.36 o 
  10   3  -7       10.82        5.36      8.74 o 
  11   3  -7      623.06      567.33     40.55 o 
  12   3  -7      249.20      265.29     27.81 o 
  13   3  -7      101.81       84.71     17.05 o 
  14   3  -7        8.57       -5.52     14.92 o 
  15   3  -7      192.34      162.94     26.90 o 
  16   3  -7        1.61       -4.85     17.17 o 
  17   3  -7       27.57       46.93     21.17 o 
   1   4  -7     2210.39     2365.64     39.10 o 
   2   4  -7      814.71      861.09     22.75 o 
   3   4  -7      665.01      662.82     15.36 o 
   4   4  -7      670.15      678.28     28.66 o 
   5   4  -7      131.87      145.74     10.05 o 
   6   4  -7      189.25      249.92     14.38 o 
   7   4  -7      150.46      167.94     11.29 o 
   8   4  -7      679.75      670.65     29.46 o 
   9   4  -7      260.64      250.73     21.31 o 
  10   4  -7      765.22      751.23     33.16 o 
  11   4  -7       85.84       88.42     15.73 o 
  12   4  -7       24.81       30.96     14.06 o 
  13   4  -7      172.43      160.99     22.68 o 
  14   4  -7     1332.20     1398.82     96.18 o 
  15   4  -7        1.57       -7.97     15.98 o 
  16   4  -7      218.88      273.40     35.85 o 
   1   5  -7     1224.05     1122.90     26.43 o 
   2   5  -7       12.59       38.57      7.55 o 
   3   5  -7      757.54      697.01     22.75 o 
   4   5  -7      312.12      326.42     20.25 o 
   5   5  -7      716.69      622.21     46.62 o 
   6   5  -7      117.81      144.36     14.08 o 
   7   5  -7      215.54      211.46     23.19 o 
   8   5  -7       23.35       20.17     13.23 o 
   9   5  -7      651.03      744.00     33.58 o 
  10   5  -7       49.11       21.48     15.08 o 
  11   5  -7      207.84      193.59     23.50 o 
  12   5  -7      126.01      111.96     21.71 o 
  13   5  -7      326.97      351.38     31.41 o 
  14   5  -7       31.47       56.20     20.52 o 
  15   5  -7       74.11       49.85     21.94 o 
   1   6  -7      950.92     1023.13     36.44 o 
   2   6  -7       87.20       70.78     14.01 o 
   3   6  -7       34.55       25.80     12.15 o 
   4   6  -7       70.40       80.41     15.31 o 
   5   6  -7      103.36      133.77     15.40 o 
   6   6  -7      790.78      839.73     34.00 o 
   7   6  -7      292.51      352.25     27.35 o 
   8   6  -7      230.89      269.55     21.58 o 
   9   6  -7       46.00       45.65     16.35 o 
  10   6  -7      224.07      224.76     25.71 o 
  11   6  -7        3.28        3.68     15.94 o 
  12   6  -7      369.35      387.53     51.94 o 
  13   6  -7       48.60       39.31     25.53 o 
  14   6  -7      236.47      203.52     29.61 o 
   1   7  -7     2895.04     2747.89     89.54 o 
   2   7  -7        7.75       12.61     15.48 o 
   3   7  -7      583.17      581.76     43.08 o 
   4   7  -7      181.13      187.40     20.73 o 
   5   7  -7     1447.05     1557.29     38.21 o 
   6   7  -7       15.01      -14.04     11.53 o 
   7   7  -7      109.92      118.88     17.94 o 
   8   7  -7      581.66      617.74     36.06 o 
   9   7  -7       93.54      102.46     22.35 o 
  10   7  -7       65.06       43.21     19.90 o 
  11   7  -7       99.80      120.41     24.93 o 
  12   7  -7       49.37       38.29     21.37 o 
   1   8  -7      766.54      686.28     49.41 o 
   2   8  -7      452.69      444.63     41.91 o 
   3   8  -7      103.79       75.98     35.30 o 
   4   8  -7       36.17       86.45     19.05 o 
   5   8  -7      193.68      190.42     28.29 o 
   6   8  -7        3.94       -3.22     22.87 o 
   7   8  -7      297.65      300.83     44.75 o 
   8   8  -7       40.62       75.38     28.95 o 
   9   8  -7       11.29       -8.61     18.62 o 
  10   8  -7       30.39       35.42     21.88 o 
   1   9  -7       36.99       83.77     27.88 o 
   2   9  -7       67.38       39.21     30.85 o 
   3   9  -7       51.46       67.57     28.33 o 
   4   9  -7      451.34      478.09     40.75 o 
   5   9  -7       45.95       21.46     30.18 o 
   6   9  -7        9.97       27.42     47.54 o 
   7   9  -7      102.43      131.11     37.82 o 
   0   0  -6    14422.56    14220.32    347.27 o 
   2   0  -6     1596.77     1579.39     29.33 o 
   4   0  -6     7576.42     7195.67    111.12 o 
   6   0  -6      636.19      617.40     29.02 o 
   8   0  -6      202.00      129.77     18.94 o 
  10   0  -6      944.35     1047.66     46.14 o 
  12   0  -6     2564.99     2551.55     57.68 o 
  14   0  -6      319.95      310.98     24.36 o 
  16   0  -6        2.89       -1.63     23.62 o 
  18   0  -6      268.18      208.26     40.88 o 
   0   1  -6    16744.38    16848.15    239.65 o 
   1   1  -6    18084.84    17768.05    195.54 o 
   2   1  -6      675.52      731.25     11.41 o 
   3   1  -6     4427.47     4368.52     56.43 o 
   4   1  -6       23.72       18.61      5.92 o 
   5   1  -6     3466.71     3386.58     43.33 o 
   6   1  -6     1635.46     1741.05     34.09 o 
   7   1  -6     1727.36     1944.24     31.35 o 
   8   1  -6      440.59      521.33     40.57 o 
   9   1  -6     1782.36     1742.48     36.72 o 
  10   1  -6      592.15      577.03     29.15 o 
  11   1  -6       46.59       50.48     10.90 o 
  12   1  -6      638.83      615.97     22.04 o 
  13   1  -6     2441.63     2440.11     57.44 o 
  14   1  -6       13.19       31.15     11.16 o 
  15   1  -6        3.26        8.34     12.25 o 
  16   1  -6       16.89       25.22     15.27 o 
  17   1  -6      298.35      259.11     28.87 o 
  18   1  -6      119.08      107.23     34.44 o 
   0   2  -6     5028.51     5072.56     98.59 o 
   1   2  -6     5427.25     5290.71     65.25 o 
   2   2  -6     3672.24     3727.17     45.26 o 
   3   2  -6      527.27      505.44     12.93 o 
   4   2  -6     4330.12     4186.85     55.85 o 
   5   2  -6      732.75      794.72     17.20 o 
   6   2  -6       58.92       49.87      6.46 o 
   7   2  -6       71.47       67.89     10.72 o 
   8   2  -6     4346.92     4209.79     57.03 o 
   9   2  -6      626.28      606.00     18.45 o 
  10   2  -6     1365.80     1389.05     31.18 o 
  11   2  -6      793.84      750.60     24.51 o 
  12   2  -6      901.81      835.00     26.82 o 
  13   2  -6      187.94      192.26     20.23 o 
  14   2  -6      596.11      586.66     26.08 o 
  15   2  -6        1.63      -10.67     12.63 o 
  16   2  -6      239.77      217.40     26.83 o 
  17   2  -6       24.06       35.27     23.11 o 
   0   3  -6     1947.15     1949.48     49.09 o 
   1   3  -6      398.39      443.73     13.74 o 
   2   3  -6      721.01      749.10     24.08 o 
   3   3  -6     1411.94     1451.98     23.19 o 
   4   3  -6      434.01      465.84     21.30 o 
   5   3  -6     1435.80     1400.61     23.58 o 
   6   3  -6      486.09      467.92     14.91 o 
   7   3  -6      645.51      678.56     24.56 o 
   8   3  -6       79.40       82.84      8.34 o 
   9   3  -6     1493.08     1402.53     30.03 o 
  10   3  -6       80.11       66.43     10.89 o 
  11   3  -6      470.55      494.47     21.84 o 
  12   3  -6       66.18       67.31     14.74 o 
  13   3  -6      890.65      917.45     34.84 o 
  14   3  -6      216.95      215.10     24.69 o 
  15   3  -6      142.04      104.85     22.22 o 
  16   3  -6        8.89       30.84     19.36 o 
  17   3  -6      539.86      662.00     41.72 o 
   0   4  -6     6133.82     6147.80    166.68 o 
   1   4  -6     1336.45     1323.63     26.63 o 
   2   4  -6     1941.89     2046.11     34.70 o 
   3   4  -6     2216.40     2256.24     38.21 o 
   4   4  -6     5125.50     4932.62     69.02 o 
   5   4  -6      527.55      552.46     16.20 o 
   6   4  -6     1380.24     1430.80     27.57 o 
   7   4  -6      221.96      236.23     12.51 o 
   8   4  -6     1815.35     1768.33     43.75 o 
   9   4  -6      254.90      269.64     21.85 o 
  10   4  -6      894.35      899.96     51.55 o 
  11   4  -6       33.73       31.84     13.06 o 
  12   4  -6      313.91      310.05     28.72 o 
  13   4  -6       29.04       31.39     16.62 o 
  14   4  -6      400.50      430.17     41.30 o 
  15   4  -6       65.76       82.02     21.87 o 
  16   4  -6      229.26      288.02     36.34 o 
   0   5  -6     1707.92     1775.73     58.18 o 
   1   5  -6     1202.71     1176.05     26.60 o 
   2   5  -6       29.97       54.49     11.51 o 
   3   5  -6      300.12      258.16     13.08 o 
   4   5  -6     1411.55     1457.10     39.02 o 
   5   5  -6     2834.82     2802.23     58.79 o 
   6   5  -6      316.01      363.23     19.36 o 
   7   5  -6      983.00      960.14     29.67 o 
   8   5  -6       58.40       51.53     15.25 o 
   9   5  -6     1690.21     1703.68     44.14 o 
  10   5  -6      310.11      317.82     23.10 o 
  11   5  -6      118.36      142.81     21.71 o 
  12   5  -6       68.06       97.17     26.79 o 
  13   5  -6      633.13      575.36     38.43 o 
  14   5  -6        4.50       -2.66     17.01 o 
  15   5  -6       91.01       64.30     36.58 o 
   0   6  -6     5600.93     5378.47    186.12 o 
   1   6  -6      868.02      899.20     33.96 o 
   2   6  -6      119.56      135.25     25.40 o 
   3   6  -6       36.47       41.78     13.02 o 
   4   6  -6      463.41      401.65     24.17 o 
   5   6  -6      175.92      140.38     18.87 o 
   6   6  -6      174.38      222.32     26.09 o 
   7   6  -6      176.77      180.71     17.93 o 
   8   6  -6      627.47      599.48     28.41 o 
   9   6  -6      202.52      222.75     23.23 o 
  10   6  -6      106.53       92.40     20.18 o 
  11   6  -6      160.86      155.01     23.88 o 
  12   6  -6      358.27      424.06     33.74 o 
  13   6  -6       58.01       71.95     22.08 o 
  14   6  -6       18.27       12.09     19.88 o 
   0   7  -6       21.46       34.65     26.57 o 
   1   7  -6     1423.34     1371.74     61.25 o 
   2   7  -6      130.71      168.18     31.54 o 
   3   7  -6     1047.01     1067.21     46.08 o 
   4   7  -6       15.18       22.93     13.16 o 
   5   7  -6     1038.88      979.53     34.04 o 
   6   7  -6       30.07       16.07     11.77 o 
   7   7  -6      126.77      138.28     23.44 o 
   8   7  -6       52.62       41.28     17.87 o 
   9   7  -6     1115.27     1184.60     51.77 o 
  10   7  -6      174.44      203.00     31.06 o 
  11   7  -6       74.20       59.44     21.91 o 
  12   7  -6      122.52       94.31     24.17 o 
   0   8  -6       70.91       68.28     36.60 o 
   1   8  -6      356.57      360.31     39.38 o 
   2   8  -6      257.58      261.66     35.55 o 
   3   8  -6       30.91       28.32     18.00 o 
   4   8  -6     2021.12     1935.19     79.10 o 
   5   8  -6      169.69      136.00     21.48 o 
   6   8  -6       50.61       50.87     23.88 o 
   7   8  -6       40.17       19.52     25.67 o 
   8   8  -6      651.10      716.84     47.60 o 
   9   8  -6       11.17      -19.48     17.66 o 
  10   8  -6      171.74      251.25     30.71 o 
   0   9  -6       31.80       66.23     38.45 o 
   1   9  -6        3.70        5.44     28.45 o 
   2   9  -6      249.77      260.08     39.97 o 
   3   9  -6      191.47      167.71     28.26 o 
   4   9  -6       18.22       43.42     25.78 o 
   5   9  -6      419.83      480.12     54.26 o 
   6   9  -6      347.36      279.26     70.66 o 
   7   9  -6      106.94       73.96     35.54 o 
   2   0  -5    19434.16    19381.82    272.89 o 
   4   0  -5     3889.39     3904.89     83.50 o 
   6   0  -5       62.99       61.51     14.61 o 
   8   0  -5       18.10       14.40     12.85 o 
  10   0  -5     1282.84     1154.69     48.00 o 
  12   0  -5     2055.38     2071.28     59.80 o 
  14   0  -5      703.57      715.37     32.94 o 
  16   0  -5       78.10       74.00     22.35 o 
  18   0  -5       14.33        7.75     26.83 o 
   1   1  -5    19223.70    18858.29    222.93 o 
   2   1  -5    10509.29    10579.45    120.34 o 
   3   1  -5     7154.96     6984.15     76.31 o 
   4   1  -5      255.56      231.85     13.19 o 
   5   1  -5      611.14      589.56     16.42 o 
   6   1  -5      214.08      229.05      9.98 o 
   7   1  -5     1169.25     1168.39     22.77 o 
   8   1  -5      408.04      472.43     15.40 o 
   9   1  -5      340.96      366.19     16.02 o 
  10   1  -5      107.21      112.74     12.94 o 
  11   1  -5       54.22       46.83     10.16 o 
  12   1  -5       69.73       67.76     11.15 o 
  13   1  -5      359.33      385.78     19.08 o 
  14   1  -5      173.00      185.59     15.90 o 
  15   1  -5      177.42      184.25     18.84 o 
  16   1  -5       10.81        8.71     14.45 o 
  17   1  -5        7.89        0.70     15.06 o 
  18   1  -5      236.37      172.18     39.28 o 
   1   2  -5     1664.69     1619.24     25.38 o 
   2   2  -5     6143.82     6155.18     68.63 o 
   3   2  -5     5003.70     5271.34     61.02 o 
   4   2  -5     1939.21     1880.56     32.79 o 
   5   2  -5       19.27       32.08      5.98 o 
   6   2  -5     3831.04     4098.44     53.02 o 
   7   2  -5      406.10      457.68     18.58 o 
   8   2  -5      621.83      667.87     20.26 o 
   9   2  -5      496.28      512.50     15.86 o 
  10   2  -5      183.56      178.99     11.56 o 
  11   2  -5      195.73      191.37     13.93 o 
  12   2  -5       48.55       56.63     10.92 o 
  13   2  -5      411.91      400.40     19.64 o 
  14   2  -5      930.20      927.59     31.37 o 
  15   2  -5       49.01       59.44     16.04 o 
  16   2  -5      452.93      447.77     33.23 o 
  17   2  -5      222.78      262.43     34.81 o 
   1   3  -5      774.44      954.47     19.86 o 
   2   3  -5      606.02      688.61     16.24 o 
   3   3  -5     1447.50     1467.97     33.27 o 
   4   3  -5     3484.77     3839.35     49.58 o 
   5   3  -5       41.32       31.55      6.27 o 
   6   3  -5     1686.02     1748.44     30.00 o 
   7   3  -5     2407.99     2459.74     35.04 o 
   8   3  -5      306.43      332.62     19.73 o 
   9   3  -5      603.74      668.80     28.18 o 
  10   3  -5       57.61       69.25     10.21 o 
  11   3  -5     1425.58     1320.85     33.08 o 
  12   3  -5      320.44      277.59     21.08 o 
  13   3  -5      602.85      625.94     34.76 o 
  14   3  -5      217.96      217.73     25.49 o 
  15   3  -5       65.09       51.60     26.36 o 
  16   3  -5       41.49       18.59     18.15 o 
  17   3  -5      490.96      459.00     43.63 o 
   1   4  -5     1429.84     1462.43     34.81 o 
   2   4  -5      477.22      479.69     19.17 o 
   3   4  -5     3134.86     3357.22     55.82 o 
   4   4  -5      744.19      802.49     27.17 o 
   5   4  -5      228.35      211.57     10.53 o 
   6   4  -5      126.14      125.35     10.77 o 
   7   4  -5      453.75      438.13     17.12 o 
   8   4  -5      320.32      324.32     22.31 o 
   9   4  -5      118.18      130.89     15.64 o 
  10   4  -5      470.31      477.80     24.87 o 
  11   4  -5      405.70      371.91     23.50 o 
  12   4  -5      440.43      390.43     29.23 o 
  13   4  -5        1.91      -14.54     14.19 o 
  14   4  -5      460.51      407.17     44.31 o 
  15   4  -5        2.10        7.53     19.08 o 
  16   4  -5      502.89      526.33     38.85 o 
   1   5  -5     3063.78     3123.23     57.30 o 
   2   5  -5     1468.08     1458.85     52.16 o 
   3   5  -5      543.13      537.44     23.68 o 
   4   5  -5      211.37      227.86     17.69 o 
   5   5  -5     1437.07     1390.05     34.24 o 
   6   5  -5      111.35      118.63     13.52 o 
   7   5  -5      107.80      124.11     14.58 o 
   8   5  -5     1237.44     1197.73     35.74 o 
   9   5  -5      279.53      314.43     24.97 o 
  10   5  -5       44.54       44.79     15.93 o 
  11   5  -5       78.67       99.41     19.87 o 
  12   5  -5       28.74        6.73     15.71 o 
  13   5  -5       30.02       24.57     17.47 o 
  14   5  -5        1.80       13.72     17.49 o 
  15   5  -5      101.45      165.78     27.16 o 
   1   6  -5      383.09      365.83     21.05 o 
   2   6  -5     1064.03      949.40     47.91 o 
   3   6  -5       70.97       94.22     15.29 o 
   4   6  -5       69.84       80.29     17.69 o 
   5   6  -5      130.98      153.44     14.64 o 
   6   6  -5      899.70      865.17     27.27 o 
   7   6  -5      470.38      383.14     24.12 o 
   8   6  -5        6.14        8.25     12.47 o 
   9   6  -5      336.97      345.92     24.02 o 
  10   6  -5     1642.51     1608.81     53.33 o 
  11   6  -5       77.41      120.63     25.34 o 
  12   6  -5      851.95      980.46     46.37 o 
  13   6  -5       91.36       76.31     22.21 o 
  14   6  -5       81.56        9.21     19.99 o 
   1   7  -5      136.00      125.19     25.85 o 
   2   7  -5      617.45      623.30     36.71 o 
   3   7  -5     1286.11     1224.26     48.95 o 
   4   7  -5      114.83      116.18     14.51 o 
   5   7  -5      291.76      297.36     19.29 o 
   6   7  -5       59.72       65.47     17.38 o 
   7   7  -5      138.83      129.93     18.51 o 
   8   7  -5       65.31       43.74     15.46 o 
   9   7  -5      190.62      214.59     25.70 o 
  10   7  -5      336.75      413.25     33.31 o 
  11   7  -5      434.62      456.29     35.74 o 
  12   7  -5       92.58       76.17     22.08 o 
   1   8  -5      415.65      454.59     42.61 o 
   2   8  -5       85.48      104.31     27.39 o 
   3   8  -5      161.24      168.99     26.36 o 
   4   8  -5      275.84      306.37     27.28 o 
   5   8  -5      148.81      132.30     22.32 o 
   6   8  -5       49.91       53.64     21.01 o 
   7   8  -5      113.05      136.76     34.16 o 
   8   8  -5      200.42      199.62     31.87 o 
   9   8  -5       96.38      104.30     24.16 o 
  10   8  -5      135.72      189.15     28.75 o 
   1   9  -5       82.59       80.34     28.62 o 
   2   9  -5      111.34      105.10     76.37 o 
   3   9  -5      376.20      460.39     38.88 o 
   4   9  -5      109.96      136.15     24.31 o 
   5   9  -5      168.19      167.77     61.68 o 
   6   9  -5       69.53       55.86     31.40 o 
   7   9  -5      278.66      275.84     46.72 o 
   0   0  -4    11866.78    11631.05    284.57 o 
   2   0  -4      255.86      292.90     11.61 o 
   4   0  -4     2384.34     2509.02    100.21 o 
   6   0  -4       33.92       78.68     13.71 o 
   8   0  -4      519.23      529.69     32.48 o 
  10   0  -4     2271.58     2332.71     77.88 o 
  12   0  -4     3299.93     3193.99     76.99 o 
  14   0  -4      925.54     1003.17     44.57 o 
  16   0  -4      315.91      351.93     63.18 o 
  18   0  -4       57.62       63.00     31.32 o 
   0   1  -4      284.00      279.48     14.49 o 
   1   1  -4    10593.44    10510.84    137.16 o 
   2   1  -4    99720.02    98067.25   1168.96 o 
   3   1  -4     3549.83     3390.62     39.48 o 
   4   1  -4       22.25       22.99      4.65 o 
   5   1  -4      709.77      681.79     15.00 o 
   6   1  -4     7801.56     8592.52    104.81 o 
   7   1  -4     3528.49     3405.61     46.64 o 
   8   1  -4       87.97      111.51      9.74 o 
   9   1  -4      232.34      240.52     14.49 o 
  10   1  -4      674.83      685.96     18.10 o 
  11   1  -4     1664.69     1588.60     31.76 o 
  12   1  -4      237.93      238.30     15.35 o 
  13   1  -4     1145.56     1120.74     29.33 o 
  14   1  -4      523.70      520.27     22.45 o 
  15   1  -4     1065.65     1093.14     34.56 o 
  16   1  -4       75.47       96.43     18.33 o 
  17   1  -4        2.59       -8.97     14.80 o 
  18   1  -4       82.02       65.40     55.68 o 
   0   2  -4     2598.82     2690.30     81.73 o 
   1   2  -4     1578.11     1581.79     24.63 o 
   2   2  -4    18443.63    18636.56    188.98 o 
   3   2  -4    15193.88    15556.80    176.18 o 
   4   2  -4      726.54      776.89     18.75 o 
   5   2  -4     2203.59     2518.08     36.00 o 
   6   2  -4     7930.38     7983.39     91.40 o 
   7   2  -4     2948.51     3323.51     51.32 o 
   8   2  -4       82.67       84.52      8.69 o 
   9   2  -4      629.15      648.91     22.99 o 
  10   2  -4      686.25      669.09     18.22 o 
  11   2  -4      248.66      215.18     14.37 o 
  12   2  -4       95.79       93.50     12.14 o 
  13   2  -4      438.72      428.00     21.29 o 
  14   2  -4      242.86      238.81     18.96 o 
  15   2  -4      237.75      203.93     26.19 o 
  16   2  -4      289.57      274.69     27.98 o 
  17   2  -4       21.66       15.84     21.52 o 
   0   3  -4      765.97      739.86     22.79 o 
   1   3  -4      250.68      331.08     23.58 o 
   2   3  -4     1170.05     1218.72     22.25 o 
   3   3  -4     5356.27     5435.52     70.65 o 
   4   3  -4     2009.41     2185.40     32.71 o 
   5   3  -4     1823.28     1867.94     26.63 o 
   6   3  -4      488.17      535.37     13.70 o 
   7   3  -4     2710.95     2707.84     37.44 o 
   8   3  -4       21.08       23.02      6.79 o 
   9   3  -4      307.71      321.58     12.99 o 
  10   3  -4      156.03      163.92     12.28 o 
  11   3  -4     1774.09     1708.54     40.28 o 
  12   3  -4      140.46      128.98     16.71 o 
  13   3  -4     1646.23     1604.79     51.20 o 
  14   3  -4      238.75      228.58     25.80 o 
  15   3  -4      642.81      736.45     46.08 o 
  16   3  -4      122.07      140.05     24.08 o 
  17   3  -4      258.23      269.79     35.96 o 
   0   4  -4     9905.42    10080.57    158.30 o 
   1   4  -4      406.14      494.24     16.01 o 
   2   4  -4     5436.08     5347.64     71.00 o 
   3   4  -4      696.27      750.19     18.48 o 
   4   4  -4      309.78      281.85     10.55 o 
   5   4  -4      390.11      414.33     14.25 o 
   6   4  -4     1503.55     1410.18     26.66 o 
   7   4  -4      326.60      344.99     24.16 o 
   8   4  -4      329.79      327.92     18.49 o 
   9   4  -4      161.28      148.69     21.75 o 
  10   4  -4     1852.01     1862.14     44.88 o 
  11   4  -4      552.72      493.32     31.12 o 
  12   4  -4      122.78      128.66     27.84 o 
  13   4  -4      172.56      101.54     29.54 o 
  14   4  -4      124.34      127.20     26.07 o 
  15   4  -4       87.31       68.96     21.65 o 
  16   4  -4      355.80      325.12     32.75 o 
   0   5  -4        4.90       -2.48      9.24 o 
   1   5  -4     3542.58     3628.02     55.03 o 
   2   5  -4      908.05      891.17     34.63 o 
   3   5  -4     1877.53     1859.33     43.54 o 
   4   5  -4     2605.83     2661.98     55.59 o 
   5   5  -4      727.84      712.44     27.95 o 
   6   5  -4      143.15      107.99     17.56 o 
   7   5  -4      722.30      689.60     23.88 o 
   8   5  -4      506.35      478.14     21.20 o 
   9   5  -4      300.49      323.58     22.12 o 
  10   5  -4      456.54      432.60     35.40 o 
  11   5  -4     1023.79     1050.24     43.29 o 
  12   5  -4       13.15       14.25     16.32 o 
  13   5  -4       66.65       39.47     18.29 o 
  14   5  -4       24.75      -15.42     16.28 o 
  15   5  -4      518.58      578.27     45.96 o 
   0   6  -4      897.17      892.26     38.58 o 
   1   6  -4        0.95      -12.31      8.21 o 
   2   6  -4     1118.23     1064.25     30.05 o 
   3   6  -4      508.47      456.31     28.03 o 
   4   6  -4      786.28      726.77     24.81 o 
   5   6  -4      351.40      341.37     18.57 o 
   6   6  -4     2575.78     2437.47     46.88 o 
   7   6  -4       10.44       21.97     10.05 o 
   8   6  -4        3.73       14.09     12.40 o 
   9   6  -4      204.45      155.70     20.11 o 
  10   6  -4      548.51      593.59     33.43 o 
  11   6  -4       14.56       11.00     16.47 o 
  12   6  -4      194.71      277.42     29.79 o 
  13   6  -4       58.21       33.85     24.10 o 
  14   6  -4      729.45      697.82     43.78 o 
   0   7  -4      912.36      952.05     71.83 o 
   1   7  -4      190.06      169.82     23.58 o 
   2   7  -4      264.32      337.47     29.24 o 
   3   7  -4      201.98      242.11     26.23 o 
   4   7  -4      121.78      116.72     14.43 o 
   5   7  -4      396.60      436.15     22.27 o 
   6   7  -4      398.90      379.26     21.93 o 
   7   7  -4     1108.18     1187.83     38.79 o 
   8   7  -4      115.54      113.79     18.22 o 
   9   7  -4      517.72      535.24     38.57 o 
  10   7  -4      240.34      262.82     29.33 o 
  11   7  -4     1510.99     1565.56     57.45 o 
  12   7  -4      113.28       69.16     22.61 o 
   0   8  -4      226.28      266.54     50.97 o 
   1   8  -4      179.33      216.59     49.22 o 
   2   8  -4     1381.27     1416.39     74.79 o 
   3   8  -4       38.10       20.18     19.04 o 
   4   8  -4      849.99      826.40     39.50 o 
   5   8  -4      101.16      116.47     21.10 o 
   6   8  -4      766.91      780.53     46.09 o 
   7   8  -4      119.65       98.10     37.85 o 
   8   8  -4      257.93      318.18     35.93 o 
   9   8  -4       98.70      121.49     25.06 o 
  10   8  -4      670.03      677.05     41.94 o 
   0   9  -4      103.75      122.96     45.07 o 
   1   9  -4      130.01      116.65     34.46 o 
   2   9  -4      162.47      211.96     54.09 o 
   3   9  -4     1587.88     1671.82     65.21 o 
   4   9  -4       75.59       47.79     20.17 o 
   5   9  -4       82.14       81.52     25.26 o 
   6   9  -4      890.52      859.18     99.12 o 
   7   9  -4      348.16      334.88     64.32 o 
   2   0  -3      840.03      928.32     24.97 o 
   4   0  -3       63.83       55.62     10.12 o 
   6   0  -3     6024.51     6705.95    228.74 o 
   8   0  -3     8291.29     8576.51    173.17 o 
  10   0  -3     2165.14     2299.90     68.43 o 
  12   0  -3     5837.61     5732.59    114.09 o 
  14   0  -3      630.35      658.80     41.28 o 
  16   0  -3     1073.89     1025.26     49.99 o 
  18   0  -3       54.31       41.90     40.06 o 
   1   1  -3     3260.44     3237.48     39.92 o 
   2   1  -3     2817.89     2716.16     72.23 o 
   3   1  -3     3021.75     3072.19     44.87 o 
   4   1  -3      532.24      519.63     12.96 o 
   5   1  -3     2733.56     2771.30     36.97 o 
   6   1  -3      698.31      768.16     17.28 o 
   7   1  -3     1687.56     1720.69     39.76 o 
   8   1  -3      870.27      965.77     20.19 o 
   9   1  -3      984.12      935.58     20.07 o 
  10   1  -3      438.06      435.70     16.73 o 
  11   1  -3      549.43      536.58     17.40 o 
  12   1  -3      216.93      234.05     15.14 o 
  13   1  -3        0.66        2.83      9.23 o 
  14   1  -3      269.76      256.92     19.35 o 
  15   1  -3      210.47      223.08     19.20 o 
  16   1  -3      229.58      243.49     24.04 o 
  17   1  -3      120.56       92.10     19.80 o 
  18   1  -3        1.00       11.42     27.76 o 
   1   2  -3    21883.24    22084.50    243.29 o 
   2   2  -3    22380.80    22648.13    211.77 o 
   3   2  -3     2090.96     2148.98     29.60 o 
   4   2  -3     3891.02     4121.73     50.38 o 
   5   2  -3     2388.24     2667.38     37.02 o 
   6   2  -3     5942.02     6531.77     70.97 o 
   7   2  -3      493.35      542.83     14.55 o 
   8   2  -3      160.33      179.81     11.06 o 
   9   2  -3      700.79      718.39     17.58 o 
  10   2  -3      171.95      167.40     10.87 o 
  11   2  -3      114.42      114.18     11.76 o 
  12   2  -3       61.00       71.65     11.36 o 
  13   2  -3      211.75      261.52     20.31 o 
  14   2  -3      186.66      211.45     18.33 o 
  15   2  -3       11.75      -18.41     12.74 o 
  16   2  -3      364.69      385.95     37.32 o 
  17   2  -3      439.93      504.91     59.01 o 
   1   3  -3     1697.14     1639.05     27.23 o 
   2   3  -3     2113.48     2194.72     40.54 o 
   3   3  -3    10721.91    11121.32    131.33 o 
   4   3  -3      133.98      151.83      8.94 o 
   5   3  -3     2073.93     2057.75     30.32 o 
   6   3  -3      548.55      563.06     17.76 o 
   7   3  -3     1470.54     1517.91     25.50 o 
   8   3  -3      322.53      371.29     13.58 o 
   9   3  -3       63.87       47.49      7.78 o 
  10   3  -3       33.30       34.88      8.00 o 
  11   3  -3      245.35      253.95     15.25 o 
  12   3  -3      284.33      286.47     20.75 o 
  13   3  -3       33.74       49.03     16.40 o 
  14   3  -3      122.36      110.84     20.93 o 
  15   3  -3       51.06       76.49     20.43 o 
  16   3  -3      119.80      120.72     23.27 o 
  17   3  -3       93.27       85.80     27.15 o 
   1   4  -3      649.65      715.78     18.16 o 
   2   4  -3     3442.47     3476.81     60.24 o 
   3   4  -3      226.21      266.08     16.19 o 
   4   4  -3     3470.42     3667.33     57.76 o 
   5   4  -3     1791.04     1832.29     54.60 o 
   6   4  -3      124.97      132.26      9.29 o 
   7   4  -3       87.25      101.80     12.45 o 
   8   4  -3     2289.37     2234.10     46.12 o 
   9   4  -3      801.45      811.77     28.36 o 
  10   4  -3      105.06      132.50     18.94 o 
  11   4  -3       76.08      112.49     18.85 o 
  12   4  -3      658.79      645.24     34.95 o 
  13   4  -3       27.35        6.20     14.94 o 
  14   4  -3      233.68      213.69     28.84 o 
  15   4  -3        5.71      -24.20     16.13 o 
  16   4  -3      399.70      490.26     40.44 o 
   1   5  -3     1465.76     1434.32     38.39 o 
   2   5  -3     1087.93     1177.42     28.15 o 
   3   5  -3      839.78      784.60     27.77 o 
   4   5  -3       83.60      102.54     11.52 o 
   5   5  -3     1115.85     1051.90     28.43 o 
   6   5  -3      355.19      396.28     18.62 o 
   7   5  -3      850.37      876.11     29.83 o 
   8   5  -3     1408.84     1346.34     33.50 o 
   9   5  -3      100.35       97.33     18.49 o 
  10   5  -3      136.82      124.27     19.91 o 
  11   5  -3     1460.06     1400.75     57.39 o 
  12   5  -3       96.32       67.77     19.17 o 
  13   5  -3       59.46       54.80     19.47 o 
  14   5  -3        5.63       -9.02     17.08 o 
  15   5  -3       12.81       39.60     20.43 o 
   1   6  -3      386.21      390.26     19.56 o 
   2   6  -3      112.90      174.91     17.27 o 
   3   6  -3      175.52      184.00     15.60 o 
   4   6  -3        4.43        5.37      9.24 o 
   5   6  -3      641.86      653.04     25.80 o 
   6   6  -3      576.25      614.83     23.94 o 
   7   6  -3      219.06      204.68     16.88 o 
   8   6  -3       26.43       21.30     13.25 o 
   9   6  -3      514.77      481.45     27.12 o 
  10   6  -3       62.39       62.81     15.80 o 
  11   6  -3      113.43       83.88     20.43 o 
  12   6  -3      688.00      660.38     39.78 o 
  13   6  -3       68.04       59.19     20.98 o 
  14   6  -3      176.20      195.06     28.97 o 
   1   7  -3      397.12      421.65     31.81 o 
   2   7  -3      117.53      117.45     30.30 o 
   3   7  -3       18.04       36.61     21.51 o 
   4   7  -3      235.75      251.30     17.80 o 
   5   7  -3       87.28      111.28     19.02 o 
   6   7  -3        4.52       -1.35     10.93 o 
   7   7  -3      206.73      231.94     21.41 o 
   8   7  -3       30.01       24.09     14.49 o 
   9   7  -3      324.61      281.97     24.83 o 
  10   7  -3       42.40       66.19     20.45 o 
  11   7  -3      479.69      490.95     36.77 o 
  12   7  -3       17.81       48.29     20.70 o 
   1   8  -3        0.87        2.97     20.15 o 
   2   8  -3       57.71       82.30     22.76 o 
   3   8  -3      242.45      224.01     29.86 o 
   4   8  -3      199.58      232.90     25.84 o 
   5   8  -3       58.10       21.77     15.83 o 
   6   8  -3      566.51      599.18     41.64 o 
   7   8  -3       24.34       54.87     21.25 o 
   8   8  -3      293.67      262.96     33.38 o 
   9   8  -3       87.48       78.61     25.66 o 
  10   8  -3       36.85       24.97     23.39 o 
   1   9  -3       96.08       74.33     28.41 o 
   2   9  -3       34.44       35.03     25.69 o 
   3   9  -3      718.89      846.09     47.63 o 
   4   9  -3       59.66       52.82     20.61 o 
   5   9  -3      721.43      763.48     49.58 o 
   6   9  -3       41.13       64.06     39.71 o 
   7   9  -3      226.62      268.50     45.60 o 
   0   0  -2     1527.51       -2.08      1.39 o 
   2   0  -2     9699.19     9655.76    171.18 o 
   4   0  -2      296.63      296.82     12.66 o 
   6   0  -2     1786.90     1769.66     38.97 o 
   8   0  -2     3650.15     3873.01     65.11 o 
  10   0  -2     1702.69     1741.11     48.60 o 
  12   0  -2      972.30      973.76     44.21 o 
  14   0  -2     3995.26     3867.90     91.39 o 
  16   0  -2      163.67      161.94     27.10 o 
  18   0  -2        4.04       -4.31     25.75 o 
   0   1  -2    12899.79    13294.92    188.75 o 
   1   1  -2      455.89      432.18     13.39 o 
   2   1  -2     1691.23     1715.27     23.84 o 
   3   1  -2     2532.76     2556.97     38.85 o 
   4   1  -2     4565.42     4535.86     57.98 o 
   5   1  -2     1869.47     1790.14     26.96 o 
   6   1  -2     4319.72     4811.06     58.92 o 
   7   1  -2     1695.19     1698.93     26.66 o 
   8   1  -2      368.62      370.11     14.50 o 
   9   1  -2     1684.06     1569.26     26.55 o 
  10   1  -2       47.70       66.51      8.96 o 
  11   1  -2     2317.81     2235.36     35.42 o 
  12   1  -2     1626.62     1659.52     31.05 o 
  13   1  -2     1184.00     1200.23     36.07 o 
  14   1  -2      112.51       89.37     14.57 o 
  15   1  -2     1682.48     1720.99     47.64 o 
  16   1  -2      642.48      714.53     33.96 o 
  17   1  -2      220.45      225.59     27.69 o 
  18   1  -2       30.58       49.88     24.31 o 
   0   2  -2    10521.33    10599.19    155.82 o 
   1   2  -2    32364.23    32425.72    353.81 o 
   2   2  -2    30512.81    30812.57    337.08 o 
   3   2  -2     2169.45     2267.28     33.49 o 
   4   2  -2      126.09      129.16      7.50 o 
   5   2  -2     2078.44     2064.49     28.06 o 
   6   2  -2     6507.60     6457.93     70.13 o 
   7   2  -2      109.27      123.85      8.22 o 
   8   2  -2      158.82      135.57      9.65 o 
   9   2  -2       29.06       33.96      6.78 o 
  10   2  -2     1020.06     1000.85     21.86 o 
  11   2  -2      232.11      275.51     16.96 o 
  12   2  -2      395.97      413.54     18.46 o 
  13   2  -2      542.16      568.52     24.52 o 
  14   2  -2      705.07      664.83     27.15 o 
  15   2  -2       54.51       62.39     16.60 o 
  16   2  -2      199.55      182.22     30.03 o 
  17   2  -2       60.83       85.78     25.62 o 
   0   3  -2     8115.09     8785.00    135.41 o 
   1   3  -2     8813.39     8873.64    105.68 o 
   2   3  -2      444.77      481.13     17.49 o 
   3   3  -2     4169.35     4323.21     97.15 o 
   4   3  -2     1310.74     1342.77     31.98 o 
   5   3  -2     3532.93     3475.60     44.72 o 
   6   3  -2     1129.70     1243.53     21.23 o 
   7   3  -2     3364.81     3142.58     39.26 o 
   8   3  -2     1436.71     1506.61     25.17 o 
   9   3  -2      475.42      503.95     15.45 o 
  10   3  -2       90.31       96.30      9.51 o 
  11   3  -2     1968.20     1845.42     40.94 o 
  12   3  -2       16.92       26.16     14.25 o 
  13   3  -2       36.13       45.56     16.07 o 
  14   3  -2        8.53       10.87     15.23 o 
  15   3  -2      471.71      514.69     34.94 o 
  16   3  -2      118.06       96.70     29.84 o 
  17   3  -2      191.48      209.65     33.59 o 
   0   4  -2       40.89       34.33     11.50 o 
   1   4  -2     1724.73     1890.91     38.91 o 
   2   4  -2      608.76      487.61     21.42 o 
   3   4  -2     5741.24     5789.70    102.74 o 
   4   4  -2     6289.60     6316.51     87.10 o 
   5   4  -2     2096.61     2126.08     37.47 o 
   6   4  -2      216.16      212.23     17.62 o 
   7   4  -2      173.55      211.19     15.58 o 
   8   4  -2      959.19      928.33     28.70 o 
   9   4  -2      587.24      560.84     24.10 o 
  10   4  -2      178.97      190.26     21.12 o 
  11   4  -2      203.01      204.26     28.52 o 
  12   4  -2      752.62      732.28     36.64 o 
  13   4  -2       66.72       89.47     19.97 o 
  14   4  -2      141.99      149.03     23.63 o 
  15   4  -2      108.97      108.73     23.31 o 
  16   4  -2       73.07       80.32     22.46 o 
   0   5  -2      245.06      258.36     17.65 o 
   1   5  -2      992.16      961.92     21.40 o 
   2   5  -2       36.15       51.61      8.18 o 
   3   5  -2     2180.45     2165.05     42.34 o 
   4   5  -2      426.35      404.07     17.70 o 
   5   5  -2       10.77       17.48      8.72 o 
   6   5  -2       25.44       15.70      9.11 o 
   7   5  -2      216.44      241.20     18.51 o 
   8   5  -2       25.81       10.93     11.78 o 
   9   5  -2      396.30      416.67     27.50 o 
  10   5  -2      192.57      170.96     21.34 o 
  11   5  -2      548.80      577.36     52.21 o 
  12   5  -2       38.52       14.61     16.24 o 
  13   5  -2     1572.03     1594.55     55.47 o 
  14   5  -2      144.49      126.87     24.17 o 
  15   5  -2      796.07      904.58     47.81 o 
   0   6  -2     1023.83      969.24     48.40 o 
   1   6  -2      612.80      658.45     27.13 o 
   2   6  -2     8279.28     8081.45    110.66 o 
   3   6  -2     1247.71     1341.43     52.69 o 
   4   6  -2      555.30      537.56     21.35 o 
   5   6  -2      132.06      141.78     14.19 o 
   6   6  -2      846.13      814.27     39.29 o 
   7   6  -2       71.13       68.66     13.06 o 
   8   6  -2      604.24      616.64     28.74 o 
   9   6  -2       48.76       42.65     14.50 o 
  10   6  -2      466.71      477.42     28.29 o 
  11   6  -2        0.60       -9.89     13.23 o 
  12   6  -2      182.83      227.23     27.40 o 
  13   6  -2       54.42       62.97     20.90 o 
  14   6  -2      546.81      569.64     41.69 o 
   0   7  -2     2917.32     3043.42    136.63 o 
   1   7  -2      477.37      531.95     34.96 o 
   2   7  -2      128.32      143.83     23.03 o 
   3   7  -2       43.20       74.83     25.99 o 
   4   7  -2      368.41      383.38     23.07 o 
   5   7  -2      714.30      816.37     28.71 o 
   6   7  -2        1.28        7.01     10.72 o 
   7   7  -2      476.23      504.10     24.93 o 
   8   7  -2      125.82      122.67     18.25 o 
   9   7  -2       70.78       51.80     16.66 o 
  10   7  -2      108.95       94.51     21.80 o 
  11   7  -2      793.98      829.08     44.11 o 
  12   7  -2      239.20      272.51     41.26 o 
   0   8  -2      567.40      688.46     71.22 o 
   1   8  -2       42.89       26.42     21.95 o 
   2   8  -2        7.59       16.08     18.09 o 
   3   8  -2       28.18       10.27     15.84 o 
   4   8  -2      845.88      838.88     39.86 o 
   5   8  -2       88.27      116.21     21.12 o 
   6   8  -2     1101.44     1171.57     56.83 o 
   7   8  -2      393.04      359.07     48.09 o 
   8   8  -2      291.77      287.95     33.57 o 
   9   8  -2        1.92       17.65     22.09 o 
  10   8  -2      301.64      399.85     53.81 o 
   0   9  -2      549.43      663.35     77.72 o 
   1   9  -2      158.77      162.78     35.13 o 
   2   9  -2      118.68      114.25     31.52 o 
   3   9  -2      240.70      287.40     30.20 o 
   4   9  -2       35.81       19.28     24.64 o 
   5   9  -2      536.92      573.13     37.78 o 
   6   9  -2        0.04      -20.57     20.48 o 
   7   9  -2      489.01      514.66     55.97 o 
   2   0  -1     6090.12     2257.16     62.94 o 
   6   0  -1     3804.85     3803.66     69.58 o 
   8   0  -1     1656.38     1985.39     48.02 o 
  10   0  -1       55.72       46.87     13.19 o 
  12   0  -1      928.47      963.22     39.43 o 
  14   0  -1     1108.99     1025.91     56.96 o 
  16   0  -1      248.70      267.50     44.29 o 
  18   0  -1      118.31       88.90     49.16 o 
   1   1  -1     2596.30     2567.66     32.23 o 
   2   1  -1    24698.90    25337.06    275.46 o 
   3   1  -1     2062.49     2188.95     28.04 o 
   4   1  -1     2902.82     2939.88     36.97 o 
   5   1  -1     1499.42     1504.75     23.55 o 
   6   1  -1      297.20      323.69     10.73 o 
   7   1  -1      319.42      288.16     11.12 o 
   8   1  -1     1597.66     1890.65     30.28 o 
   9   1  -1      719.76      767.46     19.30 o 
  10   1  -1      914.67     1010.08     23.18 o 
  11   1  -1      769.01      796.38     22.10 o 
  12   1  -1      514.35      492.92     17.81 o 
  13   1  -1      175.11      204.91     15.19 o 
  14   1  -1      555.53      548.73     25.83 o 
  15   1  -1      289.07      296.35     23.57 o 
  16   1  -1      192.18      187.52     21.59 o 
  17   1  -1      306.05      398.41     29.31 o 
  18   1  -1       39.87       51.94     24.16 o 
   1   2  -1    25628.29    25806.76    283.86 o 
   2   2  -1    12202.30    12749.93    182.30 o 
   3   2  -1     4273.21     4269.59     54.93 o 
   4   2  -1     2088.26     2175.80     31.06 o 
   5   2  -1     9457.33    10468.75    104.81 o 
   6   2  -1     4002.34     4294.16     50.19 o 
   7   2  -1       23.41       20.33      5.65 o 
   8   2  -1     1100.82     1176.62     27.78 o 
   9   2  -1      633.80      677.49     21.65 o 
  10   2  -1      734.19      744.88     19.10 o 
  11   2  -1       56.59       49.93      8.80 o 
  12   2  -1      171.13      187.21     14.16 o 
  13   2  -1      185.75      178.74     16.34 o 
  14   2  -1     2015.26     1859.23     60.61 o 
  15   2  -1      279.14      219.72     28.30 o 
  16   2  -1       88.42       98.56     25.04 o 
  17   2  -1        6.18      -19.20     20.52 o 
  18   2  -1      434.42      450.39     43.87 o 
   1   3  -1     4410.17     4373.67     66.30 o 
   2   3  -1       28.71       38.86      8.20 o 
   3   3  -1     6504.07     6666.13     86.22 o 
   4   3  -1     7465.10     8233.24    116.91 o 
   5   3  -1     4928.58     5510.84     65.96 o 
   6   3  -1     1434.08     1452.64     23.68 o 
   7   3  -1     2237.44     2300.87     31.57 o 
   8   3  -1       31.37       35.01      6.69 o 
   9   3  -1      767.65      730.64     18.16 o 
  10   3  -1      198.85      254.23     12.60 o 
  11   3  -1      264.48      262.71     16.28 o 
  12   3  -1      579.59      628.50     32.71 o 
  13   3  -1      102.77      123.56     24.34 o 
  14   3  -1        8.66       11.68     15.39 o 
  15   3  -1       79.17       60.94     19.15 o 
  16   3  -1       76.67       63.58     24.22 o 
  17   3  -1       14.26       34.51     23.76 o 
   1   4  -1      511.15      549.53     15.89 o 
   2   4  -1     1079.55     1084.99     25.49 o 
   3   4  -1      500.75      486.10     18.51 o 
   4   4  -1     6343.42     6734.71     83.90 o 
   5   4  -1      978.59     1031.43     24.87 o 
   6   4  -1      605.25      662.17     30.45 o 
   7   4  -1      592.82      607.02     31.86 o 
   8   4  -1     1645.04     1580.24     38.18 o 
   9   4  -1       94.98      119.47     14.69 o 
  10   4  -1      137.97      176.59     16.75 o 
  11   4  -1       85.13       72.69     17.17 o 
  12   4  -1      644.10      671.83     47.68 o 
  13   4  -1      125.58      105.87     20.42 o 
  14   4  -1       26.32       44.56     17.92 o 
  15   4  -1       67.36       52.24     20.04 o 
  16   4  -1       39.43       17.72     19.44 o 
   1   5  -1     1673.01     1740.54     30.31 o 
   2   5  -1      151.94      160.69     12.68 o 
   3   5  -1     1685.94     1694.78     36.44 o 
   4   5  -1      294.44      307.31     16.43 o 
   5   5  -1     1094.59     1085.05     27.77 o 
   6   5  -1      765.20      746.42     24.21 o 
   7   5  -1      785.25      716.54     32.07 o 
   8   5  -1      392.29      380.05     34.35 o 
   9   5  -1      294.96      360.52     22.12 o 
  10   5  -1       97.23       94.47     18.36 o 
  11   5  -1        3.49      -18.27     12.18 o 
  12   5  -1      195.12      108.94     20.97 o 
  13   5  -1      389.94      414.87     32.59 o 
  14   5  -1       22.19       23.40     18.79 o 
  15   5  -1       74.16       39.44     36.23 o 
   1   6  -1      119.35      159.26     25.63 o 
   2   6  -1      146.15      173.81     17.51 o 
   3   6  -1      872.82      890.92     28.42 o 
   4   6  -1       65.28       92.47     12.24 o 
   5   6  -1      981.26     1084.60     33.89 o 
   6   6  -1     1881.44     1882.41     40.81 o 
   7   6  -1      190.09      201.52     16.82 o 
   8   6  -1       47.09       52.33     12.64 o 
   9   6  -1      589.77      525.64     28.40 o 
  10   6  -1     2155.82     2050.75     52.70 o 
  11   6  -1       36.16       -8.71     14.03 o 
  12   6  -1      154.14      103.09     22.20 o 
  13   6  -1      353.07      343.18     33.00 o 
  14   6  -1      145.14      108.34     33.77 o 
   1   7  -1      248.70      288.01     27.54 o 
   2   7  -1       22.81       44.06     20.21 o 
   3   7  -1     1212.63     1208.49     41.79 o 
   4   7  -1      561.48      603.45     37.78 o 
   5   7  -1      627.55      654.46     30.70 o 
   6   7  -1      226.16      230.07     18.69 o 
   7   7  -1      225.91      265.39     25.25 o 
   8   7  -1       44.58       16.87     14.33 o 
   9   7  -1      246.32      254.71     23.96 o 
  10   7  -1       15.90        6.43     14.46 o 
  11   7  -1      289.39      235.69     28.56 o 
  12   7  -1     1110.60     1029.78     50.29 o 
   1   8  -1      139.38      169.89     38.47 o 
   2   8  -1      137.54      165.25     26.40 o 
   3   8  -1       17.50        8.91     15.91 o 
   4   8  -1      197.02      259.09     26.02 o 
   5   8  -1        7.86        8.56     15.50 o 
   6   8  -1      833.84      876.15     47.72 o 
   7   8  -1      136.56      125.98     25.65 o 
   8   8  -1      222.04      321.19     29.57 o 
   9   8  -1      335.18      370.81     47.02 o 
  10   8  -1      148.03      178.02     31.57 o 
   1   9  -1      100.44      113.10     31.31 o 
   2   9  -1        7.94       24.63     21.76 o 
   3   9  -1      230.13      253.63     28.98 o 
   4   9  -1       46.27       49.73     20.73 o 
   5   9  -1      368.34      443.89     34.83 o 
   6   9  -1       36.14       43.88     23.72 o 
   7   9  -1       65.78      147.61     45.34 o 
   2   0   0      134.70      128.46      9.28 o 
   4   0   0    27308.26    26331.81    327.23 o 
   6   0   0       16.44       20.98      8.30 o 
   8   0   0     5325.88     5995.46     90.91 o 
  10   0   0        3.44       -6.86      9.49 o 
  12   0   0      771.73      697.66     44.22 o 
  14   0   0      255.39      223.67     35.87 o 
  16   0   0     1497.91     1518.10     73.75 o 
  18   0   0       90.86       52.27     24.42 o 
   0   1   0      355.94      305.80      9.96 o 
   1   1   0    12025.09    11927.66    170.55 o 
   2   1   0    10983.26    11116.69    123.86 o 
   3   1   0     7357.03     7646.83     81.04 o 
   4   1   0       94.58       88.38      7.09 o 
   5   1   0     4053.36     4050.84     50.08 o 
   6   1   0       10.10       17.17      5.31 o 
   7   1   0       82.82       99.88      7.89 o 
   8   1   0      528.55      585.04     16.03 o 
   9   1   0      277.70      218.92     12.79 o 
  10   1   0      800.94      946.35     22.63 o 
  11   1   0      436.63      468.64     21.64 o 
  12   1   0      155.83      151.32     11.92 o 
  13   1   0     1681.80     1685.89     39.01 o 
  14   1   0     1462.97     1357.04     36.25 o 
  15   1   0        8.84        4.32     13.03 o 
  16   1   0       49.20       31.27     15.06 o 
  17   1   0      389.69      379.66     28.58 o 
  18   1   0      203.15      281.75     36.06 o 
   0   2   0    56448.32    58800.61    814.60 o 
   1   2   0      595.78      687.71     19.22 o 
   2   2   0     1513.60     1482.64     33.19 o 
   3   2   0     3316.41     3385.07     40.55 o 
   4   2   0     1370.83     1242.76     18.95 o 
   5   2   0     6652.00     7365.27     77.23 o 
   6   2   0      155.89      176.57      9.44 o 
   7   2   0     1452.53     1668.93     31.47 o 
   8   2   0     6193.64     6089.87     80.98 o 
   9   2   0      207.61      228.18     12.16 o 
  10   2   0      560.34      541.00     16.59 o 
  11   2   0      142.79      150.15     12.76 o 
  12   2   0      953.94      903.63     26.46 o 
  13   2   0       42.53       35.11     11.67 o 
  14   2   0      402.80      456.78     25.97 o 
  15   2   0       13.20       16.92     16.20 o 
  16   2   0       72.90       22.43     20.32 o 
  17   2   0       52.32        6.78     22.09 o 
  18   2   0      228.90      164.51     32.21 o 
   0   3   0     2883.04     2988.73     46.63 o 
   1   3   0     1013.09      997.38     16.90 o 
   2   3   0      202.64      217.61     11.35 o 
   3   3   0    15959.10    16300.05    173.07 o 
   4   3   0      448.71      504.24     35.49 o 
   5   3   0      148.83      161.08      8.94 o 
   6   3   0      859.72      988.18     20.28 o 
   7   3   0     1327.75     1324.24     25.96 o 
   8   3   0      394.02      416.49     13.43 o 
   9   3   0     4569.62     4396.40     53.23 o 
  10   3   0     1195.22     1166.44     23.91 o 
  11   3   0        2.75       17.40      7.76 o 
  12   3   0      136.11      158.96     27.88 o 
  13   3   0     5119.86     4550.61     94.00 o 
  14   3   0       73.29       65.36     18.46 o 
  15   3   0       16.76       -4.80     15.55 o 
  16   3   0        1.27       -0.07     18.74 o 
  17   3   0     1761.99     1823.69     73.77 o 
   0   4   0     1620.99     1443.42     54.85 o 
   1   4   0     2289.57     2283.89     31.45 o 
   2   4   0      141.58      160.17     11.55 o 
   3   4   0     2381.21     2599.99     40.89 o 
   4   4   0     4053.57     3836.32     54.85 o 
   5   4   0      344.21      316.72     16.07 o 
   6   4   0       15.12       21.79      8.85 o 
   7   4   0     1742.22     1922.07     66.85 o 
   8   4   0     1966.39     1834.73     85.05 o 
   9   4   0        9.18        6.50      9.65 o 
  10   4   0       82.99       73.64     13.47 o 
  11   4   0      581.19      448.91     29.33 o 
  12   4   0     1336.00     1222.04     44.95 o 
  13   4   0       39.36       27.41     16.55 o 
  14   4   0      141.80      136.66     23.42 o 
  15   4   0      861.64      802.35     43.37 o 
  16   4   0        0.18      -28.50     22.20 o 
   0   5   0       12.40       12.63     10.72 o 
   1   5   0        4.01        6.86      9.97 o 
   2   5   0       14.04       15.79      8.38 o 
   3   5   0      415.13      456.72     25.62 o 
   4   5   0      165.54      152.28     12.66 o 
   5   5   0     1399.05     1256.20     29.90 o 
   6   5   0       46.26       35.67      9.98 o 
   7   5   0      606.51      653.83     23.70 o 
   8   5   0      145.79      117.99     15.01 o 
   9   5   0     1755.10     1915.20     55.57 o 
  10   5   0      359.01      295.00     33.34 o 
  11   5   0        5.84       -5.54     13.71 o 
  12   5   0       10.94        3.26     14.77 o 
  13   5   0     1669.20     1823.61     89.86 o 
  14   5   0       36.44       70.46     25.14 o 
  15   5   0       53.26       46.31     20.54 o 
   0   6   0     5207.80     4949.22    125.30 o 
   1   6   0       32.53       55.85     13.02 o 
   2   6   0      124.79      158.02     28.47 o 
   3   6   0       91.76       90.28     13.38 o 
   4   6   0     4005.94     3635.87     58.60 o 
   5   6   0       68.17       62.32     12.19 o 
   6   6   0      519.95      540.80     23.93 o 
   7   6   0        0.08        4.19     10.37 o 
   8   6   0      228.86      227.33     18.20 o 
   9   6   0      365.63      342.87     24.40 o 
  10   6   0     1330.12     1284.86     41.81 o 
  11   6   0      106.14       83.92     17.97 o 
  12   6   0      158.91      197.59     23.55 o 
  13   6   0       73.30       76.54     22.20 o 
  14   6   0       30.26       24.27     20.12 o 
   0   7   0       54.89       36.14     27.13 o 
   1   7   0      105.78       78.14     19.28 o 
   2   7   0      568.65      568.80     35.84 o 
   3   7   0     2135.70     2154.58     57.21 o 
   4   7   0        0.98        3.38     11.22 o 
   5   7   0      195.18      211.94     28.19 o 
   6   7   0      241.11      288.20     25.73 o 
   7   7   0       26.59       31.05     13.41 o 
   8   7   0       51.03       33.03     16.19 o 
   9   7   0      799.44      800.21     39.80 o 
  10   7   0       78.61       46.49     18.87 o 
  11   7   0       91.88      109.84     36.40 o 
  12   7   0      345.08      346.20     38.90 o 
   0   8   0        3.71      -24.21     25.98 o 
   1   8   0        8.10      -12.82     15.80 o 
   2   8   0        0.07       22.17     17.40 o 
   3   8   0       67.34      112.03     20.50 o 
   4   8   0     1995.46     1836.40     56.41 o 
   5   8   0       43.86       35.12     16.94 o 
   6   8   0        0.65       57.31     18.44 o 
   7   8   0        7.81       10.96     21.57 o 
   8   8   0     3125.68     3019.66     77.44 o 
   9   8   0       99.78      106.99     22.57 o 
  10   8   0        0.01       -4.25     21.06 o 
   0   9   0      184.59       52.27     37.63 o 
   1   9   0       79.86      105.40     30.76 o 
   2   9   0       22.31       20.87     20.33 o 
   3   9   0      184.51      218.24     36.09 o 
   4   9   0       14.08       17.35     18.41 o 
   5   9   0      558.05      619.34     54.69 o 
   6   9   0     1190.83     1119.41     58.58 o 
   7   9   0      207.90      246.88     44.86 o 
   2   0   1     6093.00     6018.69     78.17 o 
   4   0   1     2511.27     2464.13     43.04 o 
   6   0   1     3804.44     3778.24     70.03 o 
   8   0   1     1649.93     1989.45     53.12 o 
  10   0   1       56.76       53.50     11.43 o 
  12   0   1      932.12      871.77     36.24 o 
  14   0   1     1113.06     1172.10     60.48 o 
  16   0   1      246.96      272.18     39.01 o 
  18   0   1      118.83       97.46     33.19 o 
   1   1   1     2580.77     2567.61     33.32 o 
   2   1   1    24698.74    25113.74    223.05 o 
   3   1   1     2071.40     2176.84     25.76 o 
   4   1   1     2902.80     2751.50     78.15 o 
   5   1   1     1497.33     1500.52     24.10 o 
   6   1   1      297.08      311.19     17.43 o 
   7   1   1      317.29      303.55     12.41 o 
   8   1   1     1597.85     1861.86     32.50 o 
   9   1   1      725.73      738.68     32.73 o 
  10   1   1      914.98      961.73     24.70 o 
  11   1   1      766.64      787.30     26.25 o 
  12   1   1      514.46      510.34     19.00 o 
  13   1   1      175.11      194.82     14.87 o 
  14   1   1      555.45      549.00     27.60 o 
  15   1   1      289.95      297.05     28.97 o 
  16   1   1      192.34      193.08     21.80 o 
  17   1   1      305.10      348.97     31.53 o 
  18   1   1       39.87       13.28     22.39 o 
   1   2   1    25625.05    25717.64    223.69 o 
   2   2   1    12197.13    12628.70    145.57 o 
   3   2   1     4271.33     4232.90     50.61 o 
   4   2   1     2083.74     2096.44     27.34 o 
   5   2   1     9457.84    10431.52     98.19 o 
   6   2   1     3992.47     4236.88     50.15 o 
   7   2   1       23.32       27.01      5.61 o 
   8   2   1     1104.41     1149.37     22.86 o 
   9   2   1      634.04      658.89     18.48 o 
  10   2   1      732.22      708.04     18.59 o 
  11   2   1       56.45       76.36      9.56 o 
  12   2   1      168.34      170.10     14.55 o 
  13   2   1      185.74      186.64     16.64 o 
  14   2   1     2008.56     1873.62     47.82 o 
  15   2   1      279.03      220.84     29.62 o 
  16   2   1       89.55       64.73     22.99 o 
  17   2   1        6.18       24.34     22.50 o 
  18   2   1      433.88      416.99     43.05 o 
   1   3   1     4397.87     4437.60     49.34 o 
   2   3   1       28.76       30.33      6.96 o 
   3   3   1     6485.12     6686.30     79.20 o 
   4   3   1     7464.14     8232.83    105.04 o 
   5   3   1     4949.38     5334.62     66.19 o 
   6   3   1     1433.60     1455.51     27.18 o 
   7   3   1     2239.47     2246.14     41.46 o 
   8   3   1       31.35       17.33      7.00 o 
   9   3   1      768.89      725.54     18.15 o 
  10   3   1      198.53      220.54     11.95 o 
  11   3   1      263.56      240.37     16.32 o 
  12   3   1      580.15      570.46     35.15 o 
  13   3   1      102.41       95.62     18.89 o 
  14   3   1        8.72       26.45     15.96 o 
  15   3   1       79.46      112.46     22.02 o 
  16   3   1       76.45       51.34     22.41 o 
  17   3   1       14.57       19.25     22.23 o 
   1   4   1      511.66      579.14     17.76 o 
   2   4   1     1080.94     1094.56     25.57 o 
   3   4   1      501.91      466.19     21.31 o 
   4   4   1     6349.22     6608.54     82.85 o 
   5   4   1      977.55      976.55     26.77 o 
   6   4   1      608.57      637.42     26.07 o 
   7   4   1      593.29      627.05     23.65 o 
   8   4   1     1648.88     1645.73     45.76 o 
   9   4   1       94.91      122.48     17.42 o 
  10   4   1      136.20      158.48     16.55 o 
  11   4   1       85.20       77.01     17.41 o 
  12   4   1      646.50      690.63     35.75 o 
  13   4   1      125.75      125.49     20.83 o 
  14   4   1       26.71       -6.46     15.98 o 
  15   4   1       67.46       85.26     22.17 o 
  16   4   1       40.34       57.71     29.66 o 
   1   5   1     1686.80     1717.87     30.47 o 
   2   5   1      152.01      173.82     24.50 o 
   3   5   1     1694.30     1722.64     36.91 o 
   4   5   1      294.33      284.95     15.64 o 
   5   5   1     1084.80     1135.31     28.47 o 
   6   5   1      765.64      787.91     24.93 o 
   7   5   1      780.38      752.65     25.21 o 
   8   5   1      392.83      376.98     22.02 o 
   9   5   1      294.02      309.85     36.13 o 
  10   5   1       97.28       39.59     15.60 o 
  11   5   1        3.67       -2.59     13.36 o 
  12   5   1      194.25      156.32     22.84 o 
  13   5   1      391.75      492.45     34.91 o 
  14   5   1       22.32       -2.03     16.43 o 
  15   5   1       74.19       77.31     22.51 o 
   1   6   1      120.03      159.16     15.83 o 
   2   6   1      146.99      195.81     17.75 o 
   3   6   1      871.35      888.11     28.98 o 
   4   6   1       65.08       76.73     13.18 o 
   5   6   1      982.67     1037.30     32.63 o 
   6   6   1     1884.31     1830.46     40.81 o 
   7   6   1      189.39      184.63     16.54 o 
   8   6   1       46.29       58.28     17.21 o 
   9   6   1      589.16      547.81     25.40 o 
  10   6   1     2154.28     2038.62     59.42 o 
  11   6   1       35.97       16.78     14.79 o 
  12   6   1      152.30      153.52     24.25 o 
  13   6   1      352.95      347.59     33.30 o 
  14   6   1      145.53      154.83     31.19 o 
   1   7   1      245.37      266.13     27.27 o 
   2   7   1       22.76       10.77     14.71 o 
   3   7   1     1206.82     1178.39     41.46 o 
   4   7   1      561.39      571.54     26.98 o 
   5   7   1      631.96      662.53     29.34 o 
   6   7   1      225.91      233.96     20.84 o 
   7   7   1      226.26      224.52     20.99 o 
   8   7   1       44.28       39.47     14.68 o 
   9   7   1      247.19      265.19     27.20 o 
  10   7   1       15.76       31.72     17.63 o 
  11   7   1      290.57      251.53     28.84 o 
  12   7   1     1110.88      922.88     54.94 o 
   1   8   1      140.03      142.67     27.56 o 
   2   8   1      136.85      162.85     33.78 o 
   3   8   1       17.76       22.01     15.63 o 
   4   8   1      197.46      261.84     32.80 o 
   5   8   1        7.84       11.60     16.18 o 
   6   8   1      831.40      794.35     60.36 o 
   7   8   1      136.22      150.84     23.18 o 
   8   8   1      222.09      265.86     33.88 o 
   9   8   1      335.65      293.48     31.57 o 
  10   8   1      148.76      181.50     27.18 o 
   1   9   1      102.17      163.78     59.73 o 
   2   9   1        7.94       12.91     18.11 o 
   3   9   1      230.58      330.72     34.92 o 
   4   9   1       46.41       32.47     19.50 o 
   5   9   1      368.29      337.59     31.61 o 
   6   9   1       36.12       53.50     20.19 o 
   7   9   1       65.93      150.84     30.03 o 
   0   0   2     1528.47      770.19     45.65 o 
   2   0   2     9697.46     9612.87    141.51 o 
   4   0   2      291.27      261.04     11.15 o 
   6   0   2     1796.83     1779.35     41.38 o 
   8   0   2     3652.02     3856.24     64.68 o 
  10   0   2     1705.28     1742.44     41.00 o 
  12   0   2      966.50      964.75     37.62 o 
  14   0   2     3989.61     3941.94    117.90 o 
  16   0   2      162.84      129.90     52.97 o 
  18   0   2        4.02      -12.65     25.50 o 
   0   1   2    12899.85    13293.83    189.09 o 
   1   1   2      447.88      412.50     11.03 o 
   2   1   2     1691.30     1704.22     22.60 o 
   3   1   2     2554.16     2564.28     29.39 o 
   4   1   2     4565.32     4617.20     53.93 o 
   5   1   2     1866.71     1804.56     23.70 o 
   6   1   2     4319.67     4801.67     51.43 o 
   7   1   2     1706.32     1741.28     31.18 o 
   8   1   2      368.66      387.02     13.31 o 
   9   1   2     1680.92     1588.02     28.35 o 
  10   1   2       47.70       67.90      8.81 o 
  11   1   2     2315.68     2157.67     53.00 o 
  12   1   2     1626.52     1644.15     42.10 o 
  13   1   2     1183.29     1211.58     35.89 o 
  14   1   2      112.35      109.27     16.68 o 
  15   1   2     1681.33     1733.00     47.89 o 
  16   1   2      642.37      655.75     37.61 o 
  17   1   2      221.17      286.59     30.61 o 
  18   1   2       30.53       75.08     32.01 o 
   0   2   2    10532.27    10611.16    156.23 o 
   1   2   2    32368.53    32119.61    319.79 o 
   2   2   2    30540.54    30177.44    333.03 o 
   3   2   2     2171.06     2225.43     30.79 o 
   4   2   2      131.11      128.59      7.65 o 
   5   2   2     2077.44     2080.27     31.87 o 
   6   2   2     6511.50     6403.14     65.57 o 
   7   2   2      109.17      116.49      7.71 o 
   8   2   2      157.85      135.80      8.65 o 
   9   2   2       29.14       11.71      5.90 o 
  10   2   2     1016.88     1013.71     23.69 o 
  11   2   2      232.19      265.15     13.21 o 
  12   2   2      399.13      431.62     18.89 o 
  13   2   2      541.98      596.63     41.52 o 
  14   2   2      711.82      672.70     36.17 o 
  15   2   2       54.54       42.22     20.90 o 
  16   2   2      201.13      207.66     37.23 o 
  17   2   2       60.98       69.79     25.09 o 
   0   3   2     8118.34     8650.04    133.80 o 
   1   3   2     8833.19     8764.17     95.75 o 
   2   3   2      445.62      505.90     16.51 o 
   3   3   2     4152.94     4193.65     59.78 o 
   4   3   2     1310.46     1346.34     28.65 o 
   5   3   2     3528.86     3504.72     47.82 o 
   6   3   2     1130.35     1231.14     27.56 o 
   7   3   2     3355.95     3069.37     46.63 o 
   8   3   2     1436.03     1457.94     30.08 o 
   9   3   2      475.22      496.14     22.38 o 
  10   3   2       90.48       72.03      9.51 o 
  11   3   2     1973.51     1847.58     39.12 o 
  12   3   2       16.91       17.40     13.85 o 
  13   3   2       37.95       67.26     17.59 o 
  14   3   2        8.56       -1.93     14.76 o 
  15   3   2      470.83      459.99     33.69 o 
  16   3   2      118.28      127.46     27.53 o 
  17   3   2      189.92      186.85     32.40 o 
   0   4   2       39.26       50.62     15.82 o 
   1   4   2     1722.55     1886.93     30.16 o 
   2   4   2      605.01      515.27     28.44 o 
   3   4   2     5738.62     5702.14     72.63 o 
   4   4   2     6284.35     6199.09     78.97 o 
   5   4   2     2098.12     2084.31     41.14 o 
   6   4   2      211.11      180.14     14.19 o 
   7   4   2      173.29      156.26     15.66 o 
   8   4   2      954.52      892.23     28.89 o 
   9   4   2      587.64      513.37     23.71 o 
  10   4   2      183.82      205.08     29.53 o 
  11   4   2      203.09      203.95     18.73 o 
  12   4   2      753.16      724.80     36.29 o 
  13   4   2       66.52       44.31     17.09 o 
  14   4   2      139.65       99.72     21.56 o 
  15   4   2      108.96      111.60     23.55 o 
  16   4   2       73.32      106.61     23.70 o 
   0   5   2      244.86      233.00     16.47 o 
   1   5   2      986.55     1007.18     22.37 o 
   2   5   2       35.92       33.08     10.38 o 
   3   5   2     2189.01     2121.29     42.74 o 
   4   5   2      427.67      395.77     17.70 o 
   5   5   2       10.26       12.93      8.48 o 
   6   5   2       25.40       25.89     11.90 o 
   7   5   2      215.38      206.68     15.78 o 
   8   5   2       25.98       28.92     14.29 o 
   9   5   2      396.20      400.06     32.20 o 
  10   5   2      192.85      151.26     16.86 o 
  11   5   2      544.28      620.30     34.71 o 
  12   5   2       38.71        8.48     15.70 o 
  13   5   2     1570.63     1522.79     54.29 o 
  14   5   2      144.11      135.12     24.54 o 
  15   5   2      797.79      795.58     52.35 o 
   0   6   2     1021.42      970.38     62.82 o 
   1   6   2      611.71      621.67     26.10 o 
   2   6   2     8272.85     8052.60    202.39 o 
   3   6   2     1249.62     1314.14     42.50 o 
   4   6   2      553.27      526.62     24.02 o 
   5   6   2      131.38      161.85     21.19 o 
   6   6   2      844.68      730.20     28.65 o 
   7   6   2       71.54       64.90     13.94 o 
   8   6   2      604.65      555.45     24.80 o 
   9   6   2       48.61       41.03     12.89 o 
  10   6   2      464.32      432.67     27.62 o 
  11   6   2        0.64      -15.91     13.34 o 
  12   6   2      183.68      154.79     28.67 o 
  13   6   2       54.86       76.99     24.76 o 
  14   6   2      546.19      524.14     59.26 o 
   0   7   2     2916.72     3011.59     96.36 o 
   1   7   2      480.93      474.16     33.20 o 
   2   7   2      128.50      125.24     22.25 o 
   3   7   2       44.97       45.68     15.28 o 
   4   7   2      367.80      321.55     30.58 o 
   5   7   2      715.98      681.33     40.62 o 
   6   7   2        1.23      -16.00     10.67 o 
   7   7   2      480.35      483.06     27.10 o 
   8   7   2      126.55      127.38     18.41 o 
   9   7   2       70.09       89.07     20.45 o 
  10   7   2      108.68       70.43     26.62 o 
  11   7   2      793.86      821.05     43.04 o 
  12   7   2      239.09      239.72     29.76 o 
   0   8   2      569.62      540.71     66.15 o 
   1   8   2       43.15       86.62     22.35 o 
   2   8   2        7.06       10.48     15.75 o 
   3   8   2       28.28        8.67     15.41 o 
   4   8   2      845.85      812.82     46.70 o 
   5   8   2       88.15       92.33     21.21 o 
   6   8   2     1102.90     1140.77     46.35 o 
   7   8   2      393.48      332.75     33.93 o 
   8   8   2      290.82      311.49     34.47 o 
   9   8   2        1.80       -9.47     16.76 o 
  10   8   2      302.70      290.86     34.94 o 
   0   9   2      550.63      641.88     75.41 o 
   1   9   2      156.78      170.94     28.83 o 
   2   9   2      118.82       91.28     30.35 o 
   3   9   2      239.23      246.39     28.33 o 
   4   9   2       35.75       -4.73     17.34 o 
   5   9   2      534.36      566.22     39.65 o 
   6   9   2        0.04        9.37     18.41 o 
   7   9   2      485.62      419.65     49.61 o 
   2   0   3      841.86      774.56     81.90 o 
   4   0   3       65.07       89.57      7.84 o 
   6   0   3     6012.11     6648.72     95.89 o 
   8   0   3     8288.01     8509.14    121.57 o 
  10   0   3     2158.53     2299.12     48.54 o 
  12   0   3     5841.51     5608.26     95.39 o 
  14   0   3      630.96      683.71     48.47 o 
  16   0   3     1075.06     1158.89     95.32 o 
  18   0   3       54.32       33.72     28.22 o 
   1   1   3     3272.86     3250.16     40.33 o 
   2   1   3     2818.22     2839.76     37.48 o 
   3   1   3     2999.14     2955.66     35.98 o 
   4   1   3      532.28      496.26     12.83 o 
   5   1   3     2734.28     2712.42     31.80 o 
   6   1   3      698.36      762.95     15.14 o 
   7   1   3     1679.25     1736.59     25.60 o 
   8   1   3      870.17      907.39     18.46 o 
   9   1   3      983.68      940.41     21.87 o 
  10   1   3      438.03      426.54     15.74 o 
  11   1   3      552.25      511.31     27.50 o 
  12   1   3      216.89      198.46     16.92 o 
  13   1   3        0.69       11.63     10.04 o 
  14   1   3      269.86      242.55     23.52 o 
  15   1   3      209.42      238.32     36.73 o 
  16   1   3      229.55      264.06     27.43 o 
  17   1   3      121.00      115.44     26.83 o 
  18   1   3        1.02      -10.92     25.56 o 
   1   2   3    21878.68    21856.27    237.37 o 
   2   2   3    22391.04    22449.24    250.84 o 
   3   2   3     2091.76     2081.28     33.92 o 
   4   2   3     3887.17     4027.03     50.63 o 
   5   2   3     2386.81     2567.26     37.42 o 
   6   2   3     5954.19     6303.42     69.78 o 
   7   2   3      493.39      522.67     16.07 o 
   8   2   3      156.34      158.71     11.79 o 
   9   2   3      700.83      704.38     27.03 o 
  10   2   3      171.79      181.23     11.16 o 
  11   2   3      114.41       96.00     14.17 o 
  12   2   3       59.34      101.07     15.23 o 
  13   2   3      211.90      207.17     19.49 o 
  14   2   3      184.37      177.36     19.44 o 
  15   2   3       11.78      -12.46     17.66 o 
  16   2   3      361.21      374.56     36.94 o 
  17   2   3      439.71      585.31     55.63 o 
   1   3   3     1684.93     1612.38     25.01 o 
   2   3   3     2113.51     2261.76     37.62 o 
   3   3   3    10740.43    10962.99    133.02 o 
   4   3   3      134.02      166.94     11.56 o 
   5   3   3     2063.34     1977.27     36.03 o 
   6   3   3      548.17      536.70     18.91 o 
   7   3   3     1481.36     1547.29     30.05 o 
   8   3   3      322.89      334.79     15.44 o 
   9   3   3       63.93       48.57      9.62 o 
  10   3   3       33.34       36.52      9.34 o 
  11   3   3      244.25      229.69     18.05 o 
  12   3   3      284.43      269.26     20.13 o 
  13   3   3       33.51       49.00     22.61 o 
  14   3   3      122.37       83.05     19.38 o 
  15   3   3       51.69       38.22     18.51 o 
  16   3   3      119.84      153.11     25.91 o 
  17   3   3       93.86      121.27     35.40 o 
   1   4   3      650.74      731.99     17.21 o 
   2   4   3     3439.34     3430.26     60.08 o 
   3   4   3      226.65      232.12     13.99 o 
   4   4   3     3473.82     3654.29     67.90 o 
   5   4   3     1791.08     1708.76     36.65 o 
   6   4   3      126.59      134.35     13.03 o 
   7   4   3       87.04       86.04     12.11 o 
   8   4   3     2291.36     2205.13     57.77 o 
   9   4   3      801.09      797.14     33.30 o 
  10   4   3      106.42      122.18     15.38 o 
  11   4   3       76.17       33.15     16.37 o 
  12   4   3      654.01      688.27     36.62 o 
  13   4   3       27.42       36.83     16.65 o 
  14   4   3      236.15      225.60     26.91 o 
  15   4   3        5.74       25.80     18.40 o 
  16   4   3      397.48      452.27     42.23 o 
   1   5   3     1462.48     1439.93     27.52 o 
   2   5   3     1088.04     1137.86     35.10 o 
   3   5   3      833.71      827.46     25.88 o 
   4   5   3       83.76      103.70     12.82 o 
   5   5   3     1120.52     1077.18     30.88 o 
   6   5   3      355.31      326.89     17.54 o 
   7   5   3      855.79      785.93     28.05 o 
   8   5   3     1407.95     1340.42     37.25 o 
   9   5   3      100.71       77.27     18.06 o 
  10   5   3      136.87      142.21     17.29 o 
  11   5   3     1467.09     1369.61     48.04 o 
  12   5   3       96.39       61.64     19.14 o 
  13   5   3       59.75       73.25     20.48 o 
  14   5   3        5.67      -10.30     18.38 o 
  15   5   3       12.54       51.27     24.40 o 
   1   6   3      386.99      384.85     19.24 o 
   2   6   3      112.49      165.25     16.80 o 
   3   6   3      176.29      174.90     16.08 o 
   4   6   3        4.36       27.81     10.96 o 
   5   6   3      640.31      632.23     26.55 o 
   6   6   3      573.24      697.30     32.27 o 
   7   6   3      218.94      215.16     19.21 o 
   8   6   3       26.06       36.48     13.39 o 
   9   6   3      515.91      472.42     26.43 o 
  10   6   3       63.45       84.39     20.32 o 
  11   6   3      113.36       88.00     23.88 o 
  12   6   3      690.78      703.77     46.94 o 
  13   6   3       67.78       59.35     28.45 o 
  14   6   3      177.22      206.91     33.66 o 
   1   7   3      392.94      409.36     31.34 o 
   2   7   3      117.58      115.24     18.92 o 
   3   7   3       18.57        4.08     13.80 o 
   4   7   3      235.57      246.43     24.23 o 
   5   7   3       85.66       88.52     15.71 o 
   6   7   3        4.51       -3.79     11.49 o 
   7   7   3      205.56      240.54     21.77 o 
   8   7   3       30.10       14.56     13.74 o 
   9   7   3      326.12      339.76     29.13 o 
  10   7   3       42.90       -4.09     16.42 o 
  11   7   3      476.72      440.00     36.35 o 
  12   7   3       17.73       15.56     18.60 o 
   1   8   3        0.83      -11.15     16.02 o 
   2   8   3       57.68       49.60     17.87 o 
   3   8   3      241.55      211.82     24.85 o 
   4   8   3      199.77      214.19     24.77 o 
   5   8   3       58.56       47.46     25.69 o 
   6   8   3      568.75      584.15     35.57 o 
   7   8   3       24.46        7.74     16.58 o 
   8   8   3      293.92      275.47     28.56 o 
   9   8   3       86.99      115.79     23.35 o 
  10   8   3       37.12        1.03     28.51 o 
   1   9   3       96.84      107.03     26.05 o 
   2   9   3       34.32       47.99     20.10 o 
   3   9   3      722.85      640.85     44.12 o 
   4   9   3       59.64       35.45     20.09 o 
   5   9   3      723.21      793.53     43.44 o 
   6   9   3       41.15       30.40     24.67 o 
   7   9   3      228.14      278.37     36.73 o 
   0   0   4    11866.53    12277.59    311.87 o 
   2   0   4      252.16      267.97     10.09 o 
   4   0   4     2381.22     2595.78     49.94 o 
   6   0   4       32.78       57.96      8.94 o 
   8   0   4      524.47      573.21     25.59 o 
  10   0   4     2273.36     2259.19     47.93 o 
  12   0   4     3292.98     3053.72     62.58 o 
  14   0   4      926.71      952.01     55.46 o 
  16   0   4      318.32      313.63     58.86 o 
  18   0   4       58.75      112.08     49.48 o 
   0   1   4      284.41      267.72      8.54 o 
   1   1   4    10583.91    10585.20    118.88 o 
   2   1   4    99720.54    97527.92   1066.80 o 
   3   1   4     3562.05     3392.70     45.94 o 
   4   1   4       22.35       16.95      4.25 o 
   5   1   4      711.49      682.02     14.10 o 
   6   1   4     7801.86     8472.86     88.41 o 
   7   1   4     3533.38     3406.34     44.80 o 
   8   1   4       88.02       96.65      7.94 o 
   9   1   4      235.51      231.82     10.93 o 
  10   1   4      675.01      708.12     18.29 o 
  11   1   4     1666.13     1570.83     30.73 o 
  12   1   4      237.94      224.17     18.06 o 
  13   1   4     1145.70     1018.07     32.49 o 
  14   1   4      523.44      494.93     29.56 o 
  15   1   4     1068.59     1172.24     46.16 o 
  16   1   4       75.54       65.69     27.10 o 
  17   1   4        2.76      -31.40     23.75 o 
  18   1   4       82.00       76.21     32.68 o 
   0   2   4     2606.22     2583.66     50.32 o 
   1   2   4     1579.38     1596.92     24.02 o 
   2   2   4    18414.29    18203.33    230.18 o 
   3   2   4    15193.74    15538.96    179.09 o 
   4   2   4      733.01      779.15     17.24 o 
   5   2   4     2205.46     2497.31     36.87 o 
   6   2   4     7911.78     7863.15     92.43 o 
   7   2   4     2948.61     3225.50     42.51 o 
   8   2   4       83.29       73.99      8.15 o 
   9   2   4      628.85      657.17     29.88 o 
  10   2   4      689.20      621.08     18.87 o 
  11   2   4      248.65      236.80     16.10 o 
  12   2   4       96.53       93.28     13.39 o 
  13   2   4      438.51      409.38     28.25 o 
  14   2   4      242.57      264.22     22.14 o 
  15   2   4      237.76      242.56     26.86 o 
  16   2   4      292.81      343.32     44.48 o 
  17   2   4       21.76       33.96     28.11 o 
   0   3   4      763.84      784.56     23.04 o 
   1   3   4      250.34      321.40     12.31 o 
   2   3   4     1170.55     1232.01     26.70 o 
   3   3   4     5353.58     5331.51     81.51 o 
   4   3   4     2009.73     2125.07     38.32 o 
   5   3   4     1831.05     1876.84     36.48 o 
   6   3   4      488.20      550.28     16.76 o 
   7   3   4     2700.45     2616.23     42.13 o 
   8   3   4       21.30       17.89      7.76 o 
   9   3   4      305.48      296.26     15.61 o 
  10   3   4      155.84      174.44     13.97 o 
  11   3   4     1768.47     1722.96     37.90 o 
  12   3   4      140.22      108.74     17.63 o 
  13   3   4     1646.08     1654.81     52.20 o 
  14   3   4      238.80      232.63     26.03 o 
  15   3   4      643.07      577.04     36.37 o 
  16   3   4      121.93      112.38     43.30 o 
  17   3   4      257.47      290.59     61.96 o 
   0   4   4     9904.66     9964.17    166.14 o 
   1   4   4      405.28      458.44     13.80 o 
   2   4   4     5436.43     5230.72     74.25 o 
   3   4   4      696.06      721.60     22.05 o 
   4   4   4      308.75      265.55     15.40 o 
   5   4   4      389.00      395.90     18.38 o 
   6   4   4     1508.47     1345.51     33.15 o 
   7   4   4      326.64      305.74     18.91 o 
   8   4   4      329.52      343.22     19.94 o 
   9   4   4      160.95      151.04     16.09 o 
  10   4   4     1850.54     1769.04     43.91 o 
  11   4   4      553.12      483.78     25.53 o 
  12   4   4      124.53       91.47     31.53 o 
  13   4   4      172.69      173.76     25.84 o 
  14   4   4      124.02      108.60     25.57 o 
  15   4   4       87.43       81.76     24.19 o 
  16   4   4      357.45      355.73     52.39 o 
   0   5   4        5.12       -5.00      7.87 o 
   1   5   4     3553.10     3596.04     50.64 o 
   2   5   4      907.89      846.47     25.57 o 
   3   5   4     1882.45     1825.23     39.35 o 
   4   5   4     2604.86     2491.88     75.18 o 
   5   5   4      727.44      673.85     28.36 o 
   6   5   4      143.46      142.76     15.02 o 
   7   5   4      720.27      624.96     54.57 o 
   8   5   4      508.05      427.02     24.19 o 
   9   5   4      300.30      367.30     26.34 o 
  10   5   4      456.34      410.88     24.72 o 
  11   5   4     1019.63     1028.76     72.17 o 
  12   5   4       13.31        1.62     20.22 o 
  13   5   4       66.99       56.00     21.48 o 
  14   5   4       24.59       56.52     23.10 o 
  15   5   4      517.88      550.56     45.58 o 
   0   6   4      893.55      882.07    124.00 o 
   1   6   4        0.97       10.24      9.46 o 
   2   6   4     1126.80     1054.15     31.24 o 
   3   6   4      507.99      458.22     30.36 o 
   4   6   4      783.49      668.12     62.48 o 
   5   6   4      353.18      373.19     23.56 o 
   6   6   4     2575.33     2393.58     52.36 o 
   7   6   4       10.35        8.19     11.34 o 
   8   6   4        3.54       -1.65     11.68 o 
   9   6   4      203.17      201.73     20.14 o 
  10   6   4      546.38      538.38     28.91 o 
  11   6   4       14.48       38.82     20.40 o 
  12   6   4      195.71      242.81     32.74 o 
  13   6   4       58.57       47.85     28.20 o 
  14   6   4      728.93      725.32     50.82 o 
   0   7   4      913.20     1003.93     54.97 o 
   1   7   4      193.69      212.05     25.98 o 
   2   7   4      264.48      278.81     23.93 o 
   3   7   4      196.94      202.41     21.91 o 
   4   7   4      122.12      143.33     17.29 o 
   5   7   4      396.06      388.35     24.01 o 
   6   7   4      399.07      342.21     23.87 o 
   7   7   4     1108.35     1151.85     39.02 o 
   8   7   4      114.57       95.61     17.32 o 
   9   7   4      517.46      485.46     28.83 o 
  10   7   4      239.85      283.93     28.39 o 
  11   7   4     1516.03     1647.81     57.73 o 
  12   7   4      113.22       78.43     32.29 o 
   0   8   4      227.42      317.38     54.18 o 
   1   8   4      178.61      184.29     23.82 o 
   2   8   4     1381.79     1373.71     48.66 o 
   3   8   4       38.38        8.33     15.79 o 
   4   8   4      850.12      740.11     38.28 o 
   5   8   4      101.80      141.89     22.56 o 
   6   8   4      764.30      751.84     71.22 o 
   7   8   4      119.88      109.35     21.71 o 
   8   8   4      257.14      303.83     25.77 o 
   9   8   4       99.16      136.95     24.26 o 
  10   8   4      669.76      748.00     66.88 o 
   0   9   4      103.79      112.92     45.45 o 
   1   9   4      130.59      134.94     27.64 o 
   2   9   4      162.39      193.16     26.96 o 
   3   9   4     1586.05     1560.81     56.29 o 
   4   9   4       75.84       74.86     21.80 o 
   5   9   4       81.69      110.78     38.27 o 
   6   9   4      890.19      828.84     44.68 o 
   7   9   4      347.01      434.76     42.34 o 
   2   0   5    19440.02    19377.59    278.76 o 
   4   0   5     3896.68     3874.29     84.39 o 
   6   0   5       62.65       42.70      8.27 o 
   8   0   5       18.43        3.97     10.75 o 
  10   0   5     1286.03     1214.22     53.11 o 
  12   0   5     2056.83     2007.75     62.80 o 
  14   0   5      703.85      765.73     49.51 o 
  16   0   5       76.88       27.57     32.51 o 
  18   0   5       14.83      -28.53     33.54 o 
   1   1   5    19231.21    19114.51    192.93 o 
   2   1   5    10509.37    10513.64    132.82 o 
   3   1   5     7137.11     6910.06     84.79 o 
   4   1   5      255.46      249.01      8.31 o 
   5   1   5      616.57      545.76     15.23 o 
   6   1   5      214.08      223.22      9.65 o 
   7   1   5     1164.79     1204.01     21.89 o 
   8   1   5      408.12      457.62     14.45 o 
   9   1   5      338.46      320.73     13.39 o 
  10   1   5      107.02      101.44      9.91 o 
  11   1   5       54.72       47.11     10.55 o 
  12   1   5       69.77       80.67     15.24 o 
  13   1   5      358.37      346.94     24.48 o 
  14   1   5      173.06      198.15     33.16 o 
  15   1   5      176.63      151.82     29.91 o 
  16   1   5       10.78        2.55     19.84 o 
  17   1   5        7.80       12.20     19.64 o 
  18   1   5      236.38      222.05     43.06 o 
   1   2   5     1665.01     1640.44     24.61 o 
   2   2   5     6148.79     6193.80     87.13 o 
   3   2   5     5004.34     5185.56     87.38 o 
   4   2   5     1941.93     1893.99     33.51 o 
   5   2   5       19.19       21.19      8.18 o 
   6   2   5     3838.20     4036.47     54.52 o 
   7   2   5      405.68      463.84     15.19 o 
   8   2   5      625.63      673.56     17.29 o 
   9   2   5      496.67      514.14     16.51 o 
  10   2   5      180.54      178.24     11.72 o 
  11   2   5      195.84      178.45     14.96 o 
  12   2   5       49.34       39.94     11.34 o 
  13   2   5      412.15      411.73     21.62 o 
  14   2   5      929.17      889.71     34.73 o 
  15   2   5       48.95       40.99     19.64 o 
  16   2   5      451.63      490.38     74.41 o 
  17   2   5      222.76      304.65     82.05 o 
   1   3   5      780.45      969.36     17.37 o 
   2   3   5      606.00      664.14     18.88 o 
   3   3   5     1450.69     1455.75     33.10 o 
   4   3   5     3485.70     3768.26     64.06 o 
   5   3   5       40.69       44.59      8.85 o 
   6   3   5     1685.67     1688.52     30.86 o 
   7   3   5     2414.30     2409.88     40.19 o 
   8   3   5      306.32      320.46     18.83 o 
   9   3   5      608.55      605.30     21.04 o 
  10   3   5       57.88       72.09     11.26 o 
  11   3   5     1430.26     1325.09     33.05 o 
  12   3   5      320.38      288.33     21.30 o 
  13   3   5      604.50      608.07     34.26 o 
  14   3   5      218.04      248.33     30.13 o 
  15   3   5       65.22       66.89     23.01 o 
  16   3   5       41.56       16.20     31.83 o 
  17   3   5      491.49      478.60     58.11 o 
   1   4   5     1430.52     1481.67     26.02 o 
   2   4   5      475.63      477.15     19.63 o 
   3   4   5     3137.20     3314.33     54.14 o 
   4   4   5      744.93      798.75     24.16 o 
   5   4   5      228.11      198.27     19.63 o 
   6   4   5      125.03      119.64     14.46 o 
   7   4   5      454.52      493.53     21.91 o 
   8   4   5      318.76      254.25     17.88 o 
   9   4   5      118.39      104.68     14.59 o 
  10   4   5      465.62      432.57     31.74 o 
  11   4   5      405.27      416.92     24.36 o 
  12   4   5      441.39      405.33     35.91 o 
  13   4   5        1.89        1.76     16.28 o 
  14   4   5      460.79      516.40     44.23 o 
  15   4   5        2.11        4.59     19.93 o 
  16   4   5      501.68      513.37     44.02 o 
   1   5   5     3052.26     3117.26     48.42 o 
   2   5   5     1467.85     1417.46     33.33 o 
   3   5   5      536.76      560.42     22.08 o 
   4   5   5      211.28      218.93     15.99 o 
   5   5   5     1433.80     1429.39     36.12 o 
   6   5   5      111.65      151.88     15.58 o 
   7   5   5      107.75      102.94     15.81 o 
   8   5   5     1236.53     1130.17     38.54 o 
   9   5   5      279.80      305.64     23.76 o 
  10   5   5       44.85        8.52     12.99 o 
  11   5   5       79.27       88.05     18.30 o 
  12   5   5       28.76      -10.04     18.97 o 
  13   5   5       29.77       36.56     20.93 o 
  14   5   5        1.76      -23.08     17.76 o 
  15   5   5      101.06       82.37     26.65 o 
   1   6   5      384.06      405.65     19.94 o 
   2   6   5     1062.89     1064.63     32.19 o 
   3   6   5       70.54       72.14     12.87 o 
   4   6   5       69.97       61.27     13.05 o 
   5   6   5      130.28      133.79     15.88 o 
   6   6   5      897.71      926.00     31.87 o 
   7   6   5      469.63      493.47     25.72 o 
   8   6   5        5.66       26.43     12.65 o 
   9   6   5      337.67      348.43     24.21 o 
  10   6   5     1645.78     1527.59     56.45 o 
  11   6   5       77.47       71.39     21.58 o 
  12   6   5      847.58      934.16     64.18 o 
  13   6   5       91.19       94.41     44.00 o 
  14   6   5       80.89       50.77     24.76 o 
   1   7   5      134.42      135.77     21.75 o 
   2   7   5      617.65      595.62     31.72 o 
   3   7   5     1290.45     1197.91     42.44 o 
   4   7   5      115.08       77.51     14.91 o 
   5   7   5      294.52      281.82     21.65 o 
   6   7   5       59.38       78.67     16.04 o 
   7   7   5      139.73      179.44     20.07 o 
   8   7   5       65.67       43.92     17.39 o 
   9   7   5      192.39      195.43     21.66 o 
  10   7   5      336.75      406.57     31.98 o 
  11   7   5      432.36      436.44     34.42 o 
  12   7   5       92.69       57.89     23.39 o 
   1   8   5      416.27      400.82     30.65 o 
   2   8   5       85.67       89.80     20.14 o 
   3   8   5      160.48      139.68     28.37 o 
   4   8   5      275.56      317.62     33.94 o 
   5   8   5      148.08      180.28     24.46 o 
   6   8   5       50.49       87.81     20.35 o 
   7   8   5      112.56      136.26     22.56 o 
   8   8   5      201.09      189.94     25.49 o 
   9   8   5       95.94      113.58     23.13 o 
  10   8   5      134.78      188.04     27.92 o 
   1   9   5       80.90       82.15     29.80 o 
   2   9   5      111.38      145.85     25.22 o 
   3   9   5      374.80      421.78     40.75 o 
   4   9   5      109.91      116.71     23.90 o 
   5   9   5      168.20      164.99     26.31 o 
   6   9   5       69.86       74.54     21.98 o 
   7   9   5      278.90      254.59     30.80 o 
   0   0   6    14421.11    14504.19    368.07 o 
   2   0   6     1596.90     1530.59     24.54 o 
   4   0   6     7567.80     7259.81    114.50 o 
   6   0   6      638.90      620.83     73.02 o 
   8   0   6      197.61      178.40     20.53 o 
  10   0   6      938.07     1000.88     34.11 o 
  12   0   6     2566.06     2492.72    169.62 o 
  14   0   6      319.83      299.04     35.03 o 
  16   0   6        3.09      -18.94     27.03 o 
  18   0   6      265.31      290.27     63.53 o 
   0   1   6    16744.41    16701.08    208.22 o 
   1   1   6    18093.94    17796.68    181.88 o 
   2   1   6      675.51      725.03     23.09 o 
   3   1   6     4436.16     4370.39     57.63 o 
   4   1   6       23.77       19.08      8.39 o 
   5   1   6     3457.70     3255.53     42.07 o 
   6   1   6     1635.33     1695.40     27.30 o 
   7   1   6     1732.22     1872.86     45.47 o 
   8   1   6      440.46      504.64     16.16 o 
   9   1   6     1782.88     1720.61     29.79 o 
  10   1   6      592.14      557.06     17.95 o 
  11   1   6       46.43       68.37     11.39 o 
  12   1   6      638.65      618.39     56.83 o 
  13   1   6     2443.54     2338.41     67.18 o 
  14   1   6       13.21       12.07     15.71 o 
  15   1   6        3.44       29.71     21.49 o 
  16   1   6       16.93       -4.40     18.35 o 
  17   1   6      298.06      260.70     34.86 o 
  18   1   6      119.12      110.54     36.43 o 
   0   2   6     5005.57     4975.18     70.39 o 
   1   2   6     5426.90     5254.04     65.89 o 
   2   2   6     3676.59     3699.33     57.37 o 
   3   2   6      526.73      493.53     21.18 o 
   4   2   6     4315.21     4202.74     58.35 o 
   5   2   6      732.56      761.23     19.82 o 
   6   2   6       58.59       35.37      7.90 o 
   7   2   6       71.20       70.73      8.81 o 
   8   2   6     4342.05     4127.92     52.50 o 
   9   2   6      626.30      584.80     17.29 o 
  10   2   6     1368.88     1359.78     31.68 o 
  11   2   6      793.49      719.58     24.85 o 
  12   2   6      899.76      813.75     27.37 o 
  13   2   6      187.78      154.51     17.68 o 
  14   2   6      598.68      569.68     65.87 o 
  15   2   6        1.64      -21.79     15.53 o 
  16   2   6      241.48      225.59     40.48 o 
  17   2   6       24.09       43.73     30.49 o 
   0   3   6     1948.02     1877.98     40.06 o 
   1   3   6      390.28      414.17     11.57 o 
   2   3   6      720.24      787.05     18.31 o 
   3   3   6     1418.60     1440.73     44.07 o 
   4   3   6      433.55      473.55     37.27 o 
   5   3   6     1433.22     1285.84     32.82 o 
   6   3   6      486.93      450.04     24.85 o 
   7   3   6      640.66      645.89     24.45 o 
   8   3   6       79.52       71.19      9.75 o 
   9   3   6     1489.95     1451.66     34.75 o 
  10   3   6       80.20       74.01     11.33 o 
  11   3   6      468.93      457.63     21.26 o 
  12   3   6       66.13       81.59     20.91 o 
  13   3   6      888.59      929.57     38.83 o 
  14   3   6      216.72      261.16     35.32 o 
  15   3   6      141.83       98.49     24.72 o 
  16   3   6        8.90        9.29     20.34 o 
  17   3   6      539.36      641.64     61.43 o 
   0   4   6     6132.86     5923.61    101.29 o 
   1   4   6     1338.08     1381.70     40.91 o 
   2   4   6     1943.11     2069.49     35.05 o 
   3   4   6     2216.82     2148.48     63.39 o 
   4   4   6     5121.65     4797.86     80.46 o 
   5   4   6      528.35      541.48     23.63 o 
   6   4   6     1379.45     1322.55     38.36 o 
   7   4   6      220.94      201.63     17.51 o 
   8   4   6     1816.57     1734.87     45.90 o 
   9   4   6      254.74      220.29     20.03 o 
  10   4   6      897.61      868.60     38.61 o 
  11   4   6       34.05       42.46     14.53 o 
  12   4   6      314.04      273.17     24.62 o 
  13   4   6       28.94       34.38     18.16 o 
  14   4   6      399.66      431.46     49.38 o 
  15   4   6       65.43       62.71     23.83 o 
  16   4   6      229.22      243.71     35.33 o 
   0   5   6     1707.42     1746.51     44.25 o 
   1   5   6     1208.50     1172.97     24.65 o 
   2   5   6       30.26       23.32      9.26 o 
   3   5   6      302.03      260.33     16.51 o 
   4   5   6     1412.01     1444.15     35.65 o 
   5   5   6     2842.36     2832.21     58.14 o 
   6   5   6      315.26      310.63     19.36 o 
   7   5   6      986.46      939.80     37.94 o 
   8   5   6       58.18       71.38     15.68 o 
   9   5   6     1689.26     1599.89     47.48 o 
  10   5   6      309.43      260.20     25.69 o 
  11   5   6      119.12      110.29     19.05 o 
  12   5   6       68.33       64.76     21.56 o 
  13   5   6      632.82      573.30     46.10 o 
  14   5   6        4.55       26.37     20.61 o 
  15   5   6       91.53       50.58     27.71 o 
   0   6   6     5614.37     5424.77    133.85 o 
   1   6   6      866.15      803.40     26.46 o 
   2   6   6      118.24      126.31     14.56 o 
   3   6   6       36.40        2.58     11.67 o 
   4   6   6      470.14      433.08     22.79 o 
   5   6   6      176.01      180.60     17.57 o 
   6   6   6      175.38      260.33     20.33 o 
   7   6   6      177.43      189.73     18.66 o 
   8   6   6      626.58      591.59     30.16 o 
   9   6   6      202.29      203.65     20.40 o 
  10   6   6      105.02      127.77     20.40 o 
  11   6   6      160.63      188.01     28.83 o 
  12   6   6      360.13      447.95     39.40 o 
  13   6   6       58.03       14.14     22.44 o 
  14   6   6       18.78       12.64     22.49 o 
   0   7   6       21.60       -5.95     19.26 o 
   1   7   6     1423.78     1418.87     45.90 o 
   2   7   6      130.59      162.43     20.54 o 
   3   7   6     1044.83     1009.62     39.75 o 
   4   7   6       15.01       26.25     12.36 o 
   5   7   6     1034.28     1001.65     35.26 o 
   6   7   6       30.55       43.81     14.51 o 
   7   7   6      125.31       82.79     16.77 o 
   8   7   6       52.81       59.59     15.79 o 
   9   7   6     1113.03     1093.42     40.44 o 
  10   7   6      175.33      144.65     23.46 o 
  11   7   6       74.88       92.44     22.19 o 
  12   7   6      122.10      125.39     24.69 o 
   0   8   6       68.23       51.45     32.77 o 
   1   8   6      356.08      373.04     29.80 o 
   2   8   6      257.56      271.37     27.08 o 
   3   8   6       31.37       48.52     17.82 o 
   4   8   6     2020.93     1982.78     59.86 o 
   5   8   6      169.37      169.07     23.51 o 
   6   8   6       50.80       16.51     16.61 o 
   7   8   6       40.78       52.37     18.89 o 
   8   8   6      651.49      678.41     39.68 o 
   9   8   6       11.33       25.52     18.32 o 
  10   8   6      172.79      209.17     28.45 o 
   0   9   6       31.59       35.15     26.89 o 
   1   9   6        3.50        8.69     19.93 o 
   2   9   6      250.52      294.84     30.26 o 
   3   9   6      193.45      209.43     39.00 o 
   4   9   6       18.00       32.16     19.04 o 
   5   9   6      420.55      458.20     36.01 o 
   6   9   6      347.38      391.00     34.97 o 
   7   9   6      107.67       96.85     23.22 o 
   2   0   7     8195.52     8190.78    118.79 o 
   4   0   7     2729.03     2621.68     49.32 o 
   6   0   7     2157.02     2327.08    137.73 o 
   8   0   7      502.18      452.34     30.82 o 
  10   0   7      845.48      845.54     31.37 o 
  12   0   7     1086.06     1021.10     51.38 o 
  14   0   7       33.11       -2.99     19.68 o 
  16   0   7       32.72        7.21     30.45 o 
  18   0   7      272.06      400.01     69.47 o 
   1   1   7     5391.39     5269.82     54.30 o 
   2   1   7      311.74      318.84     21.78 o 
   3   1   7     6064.45     5930.93     75.13 o 
   4   1   7       46.96       44.27      6.93 o 
   5   1   7     4159.75     4039.62     57.69 o 
   6   1   7      506.64      546.67     13.69 o 
   7   1   7      160.95      205.50      9.83 o 
   8   1   7     2384.06     2403.38     37.65 o 
   9   1   7      799.43      808.60     20.76 o 
  10   1   7      942.03      913.70     31.97 o 
  11   1   7      856.73      776.55     27.21 o 
  12   1   7     1363.07     1244.10     49.73 o 
  13   1   7      115.41      151.96     22.28 o 
  14   1   7      114.93      100.14     21.19 o 
  15   1   7        9.53       33.39     50.42 o 
  16   1   7      281.28      245.35     38.32 o 
  17   1   7       31.23       36.91     21.48 o 
  18   1   7       56.41        4.67     30.03 o 
   1   2   7     2183.08     2148.21     32.52 o 
   2   2   7     2557.20     2601.61     44.22 o 
   3   2   7     1423.34     1437.90     30.68 o 
   4   2   7      595.68      539.91     18.87 o 
   5   2   7     1456.48     1484.66     29.31 o 
   6   2   7      837.03      876.61     22.88 o 
   7   2   7       74.68       74.70      9.88 o 
   8   2   7      128.55      125.57     11.98 o 
   9   2   7      117.51      125.25     10.07 o 
  10   2   7      618.01      575.72     23.47 o 
  11   2   7      516.76      491.65     22.97 o 
  12   2   7     1006.26      884.13     30.88 o 
  13   2   7       52.29       52.94     13.51 o 
  14   2   7      487.95      453.20     26.05 o 
  15   2   7       19.69       35.77     19.90 o 
  16   2   7      129.71      107.72     32.51 o 
  17   2   7       89.55      100.97     35.14 o 
   1   3   7      638.78      614.52     16.04 o 
   2   3   7      246.42      230.91     10.83 o 
   3   3   7      512.62      477.24     19.14 o 
   4   3   7      716.43      791.58     24.65 o 
   5   3   7      896.65      873.63     27.06 o 
   6   3   7      406.77      426.17     17.01 o 
   7   3   7     2046.45     2015.92     39.40 o 
   8   3   7       44.73       37.66      9.45 o 
   9   3   7      635.06      564.33     28.60 o 
  10   3   7       10.85       -0.02      9.47 o 
  11   3   7      622.37      587.14     25.28 o 
  12   3   7      249.39      256.09     22.68 o 
  13   3   7      103.18      130.31     19.59 o 
  14   3   7        8.56       -0.93     17.58 o 
  15   3   7      192.62      168.45     28.34 o 
  16   3   7        1.66       25.65     21.65 o 
  17   3   7       27.82       72.63     32.91 o 
   1   4   7     2209.94     2282.84     33.04 o 
   2   4   7      816.72      811.28     20.75 o 
   3   4   7      663.46      671.05     31.86 o 
   4   4   7      670.28      637.68     26.42 o 
   5   4   7      132.15      169.66     15.37 o 
   6   4   7      188.08      201.04     17.07 o 
   7   4   7      150.80      175.77     17.18 o 
   8   4   7      681.25      621.80     44.94 o 
   9   4   7      260.67      223.30     30.60 o 
  10   4   7      765.34      689.50     31.97 o 
  11   4   7       85.68       77.86     16.58 o 
  12   4   7       25.11       46.37     16.07 o 
  13   4   7      172.27      171.64     26.95 o 
  14   4   7     1330.53     1324.08     87.06 o 
  15   4   7        1.59       16.12     21.12 o 
  16   4   7      218.14      242.41     34.43 o 
   1   5   7     1220.51     1113.08     22.89 o 
   2   5   7       12.62       32.15      9.39 o 
   3   5   7      753.38      704.93     29.72 o 
   4   5   7      311.34      295.55     25.49 o 
   5   5   7      717.40      663.98     38.95 o 
   6   5   7      117.88      129.66     15.17 o 
   7   5   7      214.89      265.16     27.57 o 
   8   5   7       23.64       32.47     13.40 o 
   9   5   7      653.90      686.62     41.16 o 
  10   5   7       49.04       40.47     17.23 o 
  11   5   7      208.20      191.36     22.20 o 
  12   5   7      126.15      105.55     54.53 o 
  13   5   7      325.70      342.22     35.32 o 
  14   5   7       31.56       70.06     24.40 o 
  15   5   7       73.59       55.32     24.86 o 
   1   6   7      952.44      992.65     36.34 o 
   2   6   7       87.28       86.25     12.80 o 
   3   6   7       34.93       40.49     12.24 o 
   4   6   7       70.29       93.12     14.91 o 
   5   6   7      103.59      124.44     15.87 o 
   6   6   7      793.22      821.97     34.57 o 
   7   6   7      292.58      307.03     28.01 o 
   8   6   7      230.49      234.77     20.66 o 
   9   6   7       45.97       36.23     14.03 o 
  10   6   7      223.22      327.97     27.62 o 
  11   6   7        3.25        1.90     17.53 o 
  12   6   7      368.16      442.87     39.37 o 
  13   6   7       48.69       -7.24     19.63 o 
  14   6   7      236.01      222.12     39.62 o 
   1   7   7     2891.56     2917.38     80.99 o 
   2   7   7        7.73       -7.12     12.74 o 
   3   7   7      585.57      524.08     47.39 o 
   4   7   7      181.37      153.09     17.28 o 
   5   7   7     1445.37     1487.28     42.90 o 
   6   7   7       14.97       -1.97     12.33 o 
   7   7   7      108.90       99.19     16.95 o 
   8   7   7      581.61      559.47     34.26 o 
   9   7   7       92.78       92.90     18.34 o 
  10   7   7       64.95       70.78     19.69 o 
  11   7   7       99.56      116.41     23.73 o 
  12   7   7       49.61       82.96     22.42 o 
   1   8   7      766.03      800.15     39.72 o 
   2   8   7      452.78      382.78     30.38 o 
   3   8   7      103.86      124.80     22.00 o 
   4   8   7       36.20       54.44     18.29 o 
   5   8   7      193.10      137.78     22.47 o 
   6   8   7        3.63       31.14     17.97 o 
   7   8   7      296.50      288.22     32.67 o 
   8   8   7       40.77       71.97     21.07 o 
   9   8   7       11.27       26.21     18.92 o 
  10   8   7       30.30       36.04     19.96 o 
   1   9   7       38.19       43.52     18.32 o 
   2   9   7       67.49       86.99     22.16 o 
   3   9   7       50.10       25.22     19.23 o 
   4   9   7      451.39      473.55     44.32 o 
   5   9   7       46.87       62.55     20.81 o 
   6   9   7        9.98        4.93     18.37 o 
   7   9   7      103.53       62.76     22.51 o 
   0   0   8    17407.91    17728.30    450.46 o 
   2   0   8    21028.77    20839.93    289.20 o 
   4   0   8    11088.79    11364.98    172.69 o 
   6   0   8       55.54       46.32     11.35 o 
   8   0   8     8826.95     8778.04    197.65 o 
  10   0   8      917.13      833.03     31.07 o 
  12   0   8      291.18      363.60     34.51 o 
  14   0   8      790.44      789.13    204.79 o 
  16   0   8       80.49      108.66     41.84 o 
  18   0   8      357.58      456.87     73.48 o 
   0   1   8     4401.39     4501.82     91.81 o 
   1   1   8     3698.22     3533.45     38.78 o 
   2   1   8      564.99      600.63     17.17 o 
   3   1   8    10317.19    10326.23    123.37 o 
   4   1   8      330.40      351.35     13.10 o 
   5   1   8     6964.10     6936.89     89.98 o 
   6   1   8      563.52      535.31     17.69 o 
   7   1   8        7.98       19.30      5.53 o 
   8   1   8      158.84      186.48     10.12 o 
   9   1   8     3337.90     3384.57     49.65 o 
  10   1   8     1173.06     1119.75     31.23 o 
  11   1   8     1216.60     1182.73     33.43 o 
  12   1   8      595.48      651.68     27.14 o 
  13   1   8      812.94      811.53     35.22 o 
  14   1   8      322.69      360.09     31.03 o 
  15   1   8      491.15      471.93     35.59 o 
  16   1   8      136.66       94.75     29.41 o 
  17   1   8      287.16      289.04     35.22 o 
  18   1   8      136.58      157.10     39.00 o 
   0   2   8      717.71      761.62     19.71 o 
   1   2   8      965.24      917.82     18.96 o 
   2   2   8      523.24      485.20     13.79 o 
   3   2   8     2125.06     2197.36     40.73 o 
   4   2   8     3947.24     3702.17     53.65 o 
   5   2   8      624.48      589.78     19.65 o 
   6   2   8     3331.77     3247.52     57.47 o 
   7   2   8       45.23       55.06     12.38 o 
   8   2   8      982.97      894.71     28.26 o 
   9   2   8      181.92      204.42     17.37 o 
  10   2   8      265.71      237.18     19.86 o 
  11   2   8      310.71      310.75     19.62 o 
  12   2   8     1183.11     1101.41     34.03 o 
  13   2   8       73.63       80.66     14.95 o 
  14   2   8      190.71      212.90     20.70 o 
  15   2   8       21.75        6.83     28.68 o 
  16   2   8      862.20      827.70     61.37 o 
  17   2   8       90.63       85.93     33.79 o 
   0   3   8     5049.43     5233.80     78.06 o 
   1   3   8     1940.02     1799.78     29.34 o 
   2   3   8     2472.37     2540.67     40.80 o 
   3   3   8      370.45      341.46     16.82 o 
   4   3   8      330.67      335.63     24.48 o 
   5   3   8     2444.74     2349.68     48.21 o 
   6   3   8      964.88      941.62     29.44 o 
   7   3   8     2797.07     2686.63     50.44 o 
   8   3   8      217.03      227.85     15.12 o 
   9   3   8     1045.97     1029.89     29.61 o 
  10   3   8       42.10       35.41     11.40 o 
  11   3   8      846.04      785.88     28.80 o 
  12   3   8       30.34       33.59     14.67 o 
  13   3   8        2.16        9.89     14.01 o 
  14   3   8      179.29      196.41     36.09 o 
  15   3   8      175.15      164.58     29.03 o 
  16   3   8        1.76       -0.66     19.81 o 
  17   3   8      840.34     1133.85     75.54 o 
   0   4   8     9018.07     8520.36    137.91 o 
   1   4   8     2630.26     2668.71     37.04 o 
   2   4   8     1573.14     1546.16     29.55 o 
   3   4   8      875.87      871.58     24.90 o 
   4   4   8     1970.97     1848.91     49.50 o 
   5   4   8     1091.38     1159.56     33.95 o 
   6   4   8     1206.15     1111.18     34.33 o 
   7   4   8      678.01      627.68     27.59 o 
   8   4   8     3185.10     2879.87     62.68 o 
   9   4   8       46.27       51.30     13.88 o 
  10   4   8      916.66      841.80     41.86 o 
  11   4   8      126.30       93.68     17.38 o 
  12   4   8      404.48      418.80     32.98 o 
  13   4   8      149.04      167.31     26.31 o 
  14   4   8      170.94      193.86     30.25 o 
  15   4   8       26.88       22.28     21.97 o 
  16   4   8      210.68      198.02     32.63 o 
   0   5   8      947.93      984.89     32.12 o 
   1   5   8     1411.34     1345.17     25.53 o 
   2   5   8      311.43      359.47     16.32 o 
   3   5   8      259.59      224.27     16.05 o 
   4   5   8       54.64       53.59     11.04 o 
   5   5   8     1303.31     1232.54     33.96 o 
   6   5   8     1120.23     1094.12     36.25 o 
   7   5   8     1075.15     1043.96     49.62 o 
   8   5   8       12.09       -3.42     11.97 o 
   9   5   8     1104.33     1060.33     39.18 o 
  10   5   8       77.87       79.19     17.29 o 
  11   5   8      368.56      394.34     28.48 o 
  12   5   8       14.00       11.86     15.20 o 
  13   5   8      864.19      873.86     49.99 o 
  14   5   8       27.19       -8.82     19.03 o 
  15   5   8      235.06      264.57     36.50 o 
   0   6   8     1874.21     1755.90     65.42 o 
   1   6   8      662.26      678.91     27.44 o 
   2   6   8      438.37      387.64     20.63 o 
   3   6   8      489.34      483.28     31.59 o 
   4   6   8      201.90      207.92     17.85 o 
   5   6   8      578.55      606.39     27.06 o 
   6   6   8      155.82      157.66     17.33 o 
   7   6   8      253.04      287.74     21.62 o 
   8   6   8      129.58      160.44     18.50 o 
   9   6   8       58.13       39.23     14.23 o 
  10   6   8      245.71      225.56     24.79 o 
  11   6   8      110.88      142.20     22.09 o 
  12   6   8      288.39      318.06     35.65 o 
  13   6   8       51.49       59.52     37.00 o 
  14   6   8      595.81      721.62     52.34 o 
   0   7   8      146.34      105.82     21.52 o 
   1   7   8     1684.89     1573.58     42.81 o 
   2   7   8        5.44      -16.56     12.23 o 
   3   7   8      337.47      293.87     25.35 o 
   4   7   8       34.12       38.22     13.23 o 
   5   7   8     2240.23     2141.97     51.75 o 
   6   7   8       63.27       32.86     14.09 o 
   7   7   8      202.87      250.02     22.32 o 
   8   7   8      209.68      221.26     23.41 o 
   9   7   8      164.61      135.59     19.73 o 
  10   7   8       91.25       84.20     18.35 o 
  11   7   8      573.89      620.74     39.59 o 
  12   7   8        8.11       12.07     18.68 o 
   0   8   8     1601.66     1640.22     61.65 o 
   1   8   8      416.50      420.16     31.16 o 
   2   8   8       39.88       44.10     17.81 o 
   3   8   8       27.44       64.01     19.22 o 
   4   8   8      347.75      315.63     29.29 o 
   5   8   8      904.25      764.44     39.96 o 
   6   8   8      755.67      810.03     42.04 o 
   7   8   8       63.14       73.91     19.76 o 
   8   8   8       64.04       72.10     21.30 o 
   9   8   8      178.08      182.33     23.13 o 
  10   8   8      287.56      312.41     32.12 o 
   0   9   8       16.09       10.75     25.41 o 
   1   9   8      475.90      448.74     31.70 o 
   2   9   8      757.40      736.73     42.68 o 
   3   9   8      191.81      154.65     25.83 o 
   4   9   8       51.97       58.96     22.60 o 
   5   9   8       32.09      114.49     24.40 o 
   6   9   8        8.82       12.71     20.14 o 
   2   0   9     1987.52     2105.16     40.45 o 
   4   0   9      296.04      349.88     17.14 o 
   6   0   9      193.36      193.54     14.12 o 
   8   0   9     2247.23     2164.79     67.55 o 
  10   0   9      839.12      745.51     42.44 o 
  12   0   9       67.75       62.70     21.09 o 
  14   0   9      826.62      822.91    130.59 o 
  16   0   9       16.52       -7.50     29.69 o 
  18   0   9      287.94      289.87     64.67 o 
   1   1   9     3645.42     3524.67     39.17 o 
   2   1   9     3695.59     3872.43     47.06 o 
   3   1   9     6957.60     6911.40     98.68 o 
   4   1   9     1391.04     1346.72     37.08 o 
   5   1   9     2411.40     2454.81     76.53 o 
   6   1   9     2589.65     2796.30     46.21 o 
   7   1   9      265.87      225.37     13.43 o 
   8   1   9      128.33      146.44     10.68 o 
   9   1   9      601.75      603.80     24.54 o 
  10   1   9     2033.48     2003.40     43.33 o 
  11   1   9     2058.46     1977.36     44.67 o 
  12   1   9      129.79      111.76     15.09 o 
  13   1   9       37.74       55.98     15.89 o 
  14   1   9      135.67      109.14     22.00 o 
  15   1   9      610.61      548.76     37.86 o 
  16   1   9       61.90       30.13     24.18 o 
  17   1   9       45.31       -4.95     24.11 o 
   1   2   9     1718.11     1738.74     26.32 o 
   2   2   9      532.56      540.49     15.33 o 
   3   2   9      261.71      268.66     14.58 o 
   4   2   9     2309.67     2317.20     39.91 o 
   5   2   9      697.78      724.36     21.60 o 
   6   2   9      624.50      607.18     28.31 o 
   7   2   9      168.18      139.54     12.02 o 
   8   2   9      206.77      220.73     14.85 o 
   9   2   9        1.57       -0.19      8.85 o 
  10   2   9     1936.06     1853.36     46.48 o 
  11   2   9      238.74      217.53     21.56 o 
  12   2   9      362.41      342.60     22.36 o 
  13   2   9     1037.55     1006.64     34.05 o 
  14   2   9       97.65      106.78     17.10 o 
  15   2   9       98.17       65.68     31.31 o 
  16   2   9     1449.95     1470.25     77.10 o 
  17   2   9      226.16      184.66     39.91 o 
   1   3   9     1453.60     1331.91     24.52 o 
   2   3   9     2520.47     2667.74     42.35 o 
   3   3   9     2497.19     2302.71     45.28 o 
   4   3   9      348.54      403.44     21.74 o 
   5   3   9     1920.40     2047.87     44.46 o 
   6   3   9      268.53      264.97     17.61 o 
   7   3   9      408.15      382.67     17.62 o 
   8   3   9     1145.49     1041.71     37.11 o 
   9   3   9       14.92        9.31      9.35 o 
  10   3   9      189.19      180.34     16.20 o 
  11   3   9      426.39      429.22     22.65 o 
  12   3   9      171.17      178.85     20.73 o 
  13   3   9       70.30       69.53     17.16 o 
  14   3   9      115.95       74.55     18.98 o 
  15   3   9      136.91      176.70     27.85 o 
  16   3   9      159.50      180.66     31.47 o 
  17   3   9      122.82       92.04     35.15 o 
   1   4   9     1978.14     2007.78     34.42 o 
   2   4   9      574.51      622.57     18.55 o 
   3   4   9     1211.68     1206.48     29.55 o 
   4   4   9      482.68      452.94     21.62 o 
   5   4   9      172.29      200.10     16.64 o 
   6   4   9      403.04      422.61     26.61 o 
   7   4   9     1202.82     1191.00     36.81 o 
   8   4   9     1082.58     1032.29     43.37 o 
   9   4   9     1002.93      995.29     39.70 o 
  10   4   9      312.58      293.21     38.42 o 
  11   4   9       85.80       70.05     20.40 o 
  12   4   9     1104.84     1027.88     41.32 o 
  13   4   9      345.05      330.39     27.77 o 
  14   4   9      302.98      306.38     34.11 o 
  15   4   9       47.59       42.68     21.85 o 
  16   4   9      137.12      107.26     27.95 o 
   1   5   9      548.20      537.41     23.56 o 
   2   5   9       17.89       14.32      8.21 o 
   3   5   9      383.61      359.04     18.88 o 
   4   5   9      697.43      683.93     27.37 o 
   5   5   9     1865.53     1761.89     41.24 o 
   6   5   9     1291.56     1196.29     38.27 o 
   7   5   9     1645.75     1573.78     57.80 o 
   8   5   9      341.81      294.78     23.31 o 
   9   5   9      653.45      643.63     52.37 o 
  10   5   9       29.86        4.42     16.01 o 
  11   5   9      224.15      241.68     24.42 o 
  12   5   9        1.65       15.38     15.68 o 
  13   5   9      125.25      104.23     34.81 o 
  14   5   9       15.76       21.10     21.01 o 
  15   5   9       63.06       90.98     26.97 o 
   1   6   9      747.72      768.50     24.53 o 
   2   6   9      225.18      252.35     17.85 o 
   3   6   9      600.77      551.82     24.47 o 
   4   6   9     2607.09     2358.83     50.97 o 
   5   6   9      847.67      782.67     29.86 o 
   6   6   9       98.05       75.26     14.63 o 
   7   6   9       96.40       64.71     14.36 o 
   8   6   9      150.10      175.01     19.09 o 
   9   6   9       73.95       55.31     16.66 o 
  10   6   9      173.56      197.37     23.73 o 
  11   6   9       20.92       -4.74     15.15 o 
  12   6   9      587.46      609.02     45.57 o 
  13   6   9        5.70        3.06     20.84 o 
  14   6   9      976.23      958.75     56.95 o 
   1   7   9     1159.64     1105.49     36.03 o 
   2   7   9      238.47      192.27     22.39 o 
   3   7   9      668.46      653.99     34.08 o 
   4   7   9       60.65       64.21     14.11 o 
   5   7   9      106.35      127.39     17.45 o 
   6   7   9      172.24      126.95     18.25 o 
   7   7   9      589.14      665.17     31.86 o 
   8   7   9       36.42       41.91     15.54 o 
   9   7   9       36.69       17.91     14.98 o 
  10   7   9      262.40      301.41     26.38 o 
  11   7   9      379.78      401.07     34.10 o 
  12   7   9        1.30        4.63     18.33 o 
   1   8   9       51.06       71.53     17.45 o 
   2   8   9      357.14      300.91     29.83 o 
   3   8   9      372.00      431.00     31.90 o 
   4   8   9      583.54      518.73     45.05 o 
   5   8   9      211.77      197.86     30.55 o 
   6   8   9       83.21      148.95     23.18 o 
   7   8   9      139.94      143.68     23.67 o 
   8   8   9        3.64       19.50     19.07 o 
   9   8   9      129.89      125.29     21.81 o 
  10   8   9      128.17      154.14     25.78 o 
   1   9   9      431.04      452.50     35.18 o 
   2   9   9      370.92      334.08     29.28 o 
   3   9   9      274.07      322.65     32.04 o 
   4   9   9       87.21       89.89     23.26 o 
   5   9   9      109.45      145.61     26.25 o 
   6   9   9      372.01      413.83     35.69 o 
   0   0  10      142.50      177.52     20.66 o 
   2   0  10     7670.72     7995.22    107.92 o 
   4   0  10      150.17      180.21      8.87 o 
   6   0  10     1045.39      882.68     27.67 o 
   8   0  10      757.85      809.07     29.64 o 
  10   0  10     1266.97     1273.41     38.24 o 
  12   0  10     1131.77     1165.81    109.21 o 
  14   0  10     1438.59     1308.77    118.71 o 
  16   0  10      367.98      469.38     47.71 o 
   0   1  10      557.92      575.58     23.71 o 
   1   1  10     2003.50     2043.14     25.75 o 
   2   1  10       60.35       74.75      9.57 o 
   3   1  10     4243.79     4163.74     65.69 o 
   4   1  10      302.59      334.18     15.85 o 
   5   1  10     1732.15     1837.80     39.25 o 
   6   1  10      270.67      342.45     22.14 o 
   7   1  10     3895.16     3692.37     77.75 o 
   8   1  10     1067.59     1213.40     30.02 o 
   9   1  10       30.73       28.15      9.05 o 
  10   1  10     1719.56     1735.05     40.01 o 
  11   1  10     4944.05     4872.83     79.89 o 
  12   1  10      115.21      106.23     14.83 o 
  13   1  10       91.52       96.78     17.98 o 
  14   1  10      302.23      236.17     23.65 o 
  15   1  10      878.31      824.09     70.93 o 
  16   1  10        9.40       -0.05     22.00 o 
  17   1  10        6.23        7.47     25.04 o 
   0   2  10     4229.24     4473.46     66.41 o 
   1   2  10        0.79        2.51      5.19 o 
   2   2  10     6706.99     6446.62     74.22 o 
   3   2  10      159.37      132.40      9.94 o 
   4   2  10      660.78      665.38     26.13 o 
   5   2  10      115.85      134.38     10.75 o 
   6   2  10     8904.60     8808.63    114.96 o 
   7   2  10      143.40      142.52     12.23 o 
   8   2  10     1282.26     1304.97     32.18 o 
   9   2  10       22.53       19.22      9.89 o 
  10   2  10     5028.72     4704.28     84.90 o 
  11   2  10      450.07      415.18     33.19 o 
  12   2  10      618.86      615.14     29.81 o 
  13   2  10      333.68      338.12     22.65 o 
  14   2  10      176.06      197.21     20.17 o 
  15   2  10      328.23      240.35     33.09 o 
  16   2  10      371.25      477.35     51.41 o 
  17   2  10        3.42       81.55     47.12 o 
   0   3  10     1996.42     2046.27     39.45 o 
   1   3  10     3852.68     3719.28     46.18 o 
   2   3  10      107.92      118.37      9.53 o 
   3   3  10     6593.51     6392.39     96.49 o 
   4   3  10     1786.68     1733.47     39.09 o 
   5   3  10      271.72      286.29     17.22 o 
   6   3  10      306.48      335.40     19.30 o 
   7   3  10     1234.18     1100.01     28.69 o 
   8   3  10      585.23      606.62     22.81 o 
   9   3  10      180.86      198.27     15.85 o 
  10   3  10      321.06      313.75     19.69 o 
  11   3  10       29.02       16.42     12.96 o 
  12   3  10       21.83       20.14     14.54 o 
  13   3  10      217.35      204.67     25.98 o 
  14   3  10      102.78       88.59     23.86 o 
  15   3  10      872.20      973.85     81.76 o 
  16   3  10       55.38       69.11     24.65 o 
  17   3  10      179.18      261.33     67.68 o 
   0   4  10      978.29      863.50     25.49 o 
   1   4  10     1269.46     1310.27     26.77 o 
   2   4  10     6672.26     6462.39     80.77 o 
   3   4  10      143.58      131.32     12.44 o 
   4   4  10      275.83      317.28     19.09 o 
   5   4  10      219.65      192.72     21.91 o 
   6   4  10     2249.56     2031.20     48.38 o 
   7   4  10      299.48      292.42     20.95 o 
   8   4  10      641.26      674.59     30.09 o 
   9   4  10      136.14      129.87     17.44 o 
  10   4  10      403.28      391.52     33.32 o 
  11   4  10        1.02       10.08     13.09 o 
  12   4  10      365.52      410.11     29.41 o 
  13   4  10      265.83      241.75     24.82 o 
  14   4  10      677.86      695.98     45.34 o 
  15   4  10       75.53       91.56     25.29 o 
  16   4  10      272.95      364.84     73.42 o 
   0   5  10      676.31      711.24     48.18 o 
   1   5  10      516.70      469.69     18.06 o 
   2   5  10      360.63      365.23     20.19 o 
   3   5  10      539.15      468.90     21.18 o 
   4   5  10       30.77       26.53     10.01 o 
   5   5  10      717.09      614.73     36.55 o 
   6   5  10       24.49       26.72     13.94 o 
   7   5  10     4306.88     4099.35     81.03 o 
   8   5  10     1146.03     1121.93     49.97 o 
   9   5  10       93.69       84.51     17.21 o 
  10   5  10        8.18        1.90     13.21 o 
  11   5  10     1215.00     1195.26     50.97 o 
  12   5  10       47.48       34.43     16.44 o 
  13   5  10      302.79      257.47     32.80 o 
  14   5  10       29.13       45.84     23.55 o 
  15   5  10      176.86      208.91     33.16 o 
   0   6  10      491.75      494.74     30.67 o 
   1   6  10      787.61      769.15     24.69 o 
   2   6  10     1973.51     1819.70     54.17 o 
   3   6  10       19.54       34.47     11.68 o 
   4   6  10      892.40      979.19     32.10 o 
   5   6  10      322.59      314.07     23.43 o 
   6   6  10      468.18      471.64     30.78 o 
   7   6  10      179.80      174.12     18.82 o 
   8   6  10      173.41      172.88     19.27 o 
   9   6  10      243.89      293.93     32.48 o 
  10   6  10      620.77      613.43     34.85 o 
  11   6  10       42.72       15.73     16.37 o 
  12   6  10      238.79      266.10     33.20 o 
  13   6  10       52.70       48.65     23.78 o 
  14   6  10       86.18       79.14     27.26 o 
   0   7  10      541.11      545.76     35.79 o 
   1   7  10      555.41      502.48     26.26 o 
   2   7  10       72.53       60.25     18.60 o 
   3   7  10     1739.05     1601.22     61.63 o 
   4   7  10      143.61      174.18     18.77 o 
   5   7  10       54.85       50.21     13.99 o 
   6   7  10      448.84      448.23     26.92 o 
   7   7  10     1128.08      990.88     37.64 o 
   8   7  10      113.38       75.17     16.99 o 
   9   7  10       18.11       23.71     15.04 o 
  10   7  10       29.69       34.62     16.40 o 
  11   7  10      556.01      581.26     41.64 o 
  12   7  10       89.39       60.30     21.90 o 
   0   8  10        2.04       -5.27     17.40 o 
   1   8  10       40.80       37.71     16.01 o 
   2   8  10      169.56      180.21     39.50 o 
   3   8  10      476.15      429.42     31.58 o 
   4   8  10       93.14       86.40     20.41 o 
   5   8  10       43.76       56.45     18.74 o 
   6   8  10     1646.98     1650.57     56.44 o 
   7   8  10       25.94       30.15     21.88 o 
   8   8  10      167.66      129.33     23.77 o 
   9   8  10       66.27       93.91     19.61 o 
  10   8  10      919.84      901.96     62.72 o 
   0   9  10       10.04       21.47     27.83 o 
   1   9  10       98.95      103.69     20.87 o 
   2   9  10       19.33        5.44     16.24 o 
   3   9  10      317.08      334.23     37.28 o 
   4   9  10       41.13       12.55     18.89 o 
   5   9  10      194.56      180.34     27.47 o 
   6   9  10       51.00       48.80     21.25 o 
   2   0  11     4961.69     5250.73     73.62 o 
   4   0  11      472.85      630.77     16.12 o 
   6   0  11       15.63       44.67      9.22 o 
   8   0  11      211.98      263.65     27.40 o 
  10   0  11     4157.45     3831.84    183.41 o 
  12   0  11     6145.45     5866.90    150.72 o 
  14   0  11     1620.05     1492.46     90.30 o 
  16   0  11      933.64     1014.17     64.31 o 
   1   1  11     2334.95     2270.23     31.95 o 
   2   1  11     5091.15     5329.02     69.47 o 
   3   1  11     2064.11     1993.63     32.08 o 
   4   1  11     2431.91     2666.57     51.63 o 
   5   1  11     3198.02     3159.14     57.32 o 
   6   1  11      470.63      574.12     22.67 o 
   7   1  11      603.54      528.61     29.80 o 
   8   1  11       58.06       39.97      8.48 o 
   9   1  11      575.02      547.96     21.81 o 
  10   1  11      864.89      867.39     28.16 o 
  11   1  11      989.42     1023.21     33.09 o 
  12   1  11      463.83      447.90     31.64 o 
  13   1  11       43.48       19.17     14.57 o 
  14   1  11      493.55      436.51     29.45 o 
  15   1  11       24.66       28.77     19.20 o 
  16   1  11       91.50       66.60     23.56 o 
  17   1  11       86.33      106.74     33.25 o 
   1   2  11     1894.20     1920.07     26.87 o 
   2   2  11      935.24      998.99     17.81 o 
   3   2  11      693.21      678.37     23.85 o 
   4   2  11      781.93      814.69     33.38 o 
   5   2  11      172.21      169.82     11.86 o 
   6   2  11      384.31      361.90     26.88 o 
   7   2  11      423.04      438.04     18.38 o 
   8   2  11      721.73      643.58     24.76 o 
   9   2  11      259.66      266.99     17.36 o 
  10   2  11     1565.57     1512.06     38.28 o 
  11   2  11      561.28      549.60     27.28 o 
  12   2  11      241.65      264.96     28.45 o 
  13   2  11       81.07       99.75     17.96 o 
  14   2  11      178.14      173.31     19.77 o 
  15   2  11      206.50      198.93     24.79 o 
  16   2  11      574.85      543.66     53.93 o 
  17   2  11       84.50       89.62     33.98 o 
   1   3  11     3918.35     3795.20     47.26 o 
   2   3  11       95.24      113.83     12.10 o 
   3   3  11     2419.81     2428.12     56.96 o 
   4   3  11      980.71      995.84     28.94 o 
   5   3  11      371.01      379.62     19.51 o 
   6   3  11     1344.06     1283.54     35.35 o 
   7   3  11      860.94      919.72     30.90 o 
   8   3  11      311.81      333.07     18.15 o 
   9   3  11      352.80      300.89     18.55 o 
  10   3  11      211.14      200.53     17.02 o 
  11   3  11      202.99      233.51     18.75 o 
  12   3  11      168.92      121.48     19.21 o 
  13   3  11      198.55      221.70     23.53 o 
  14   3  11       66.72       95.56     33.58 o 
  15   3  11      211.73      223.38     31.09 o 
  16   3  11       64.75       56.76     30.79 o 
   1   4  11      164.74      187.84     13.66 o 
   2   4  11      644.20      752.43     20.58 o 
   3   4  11      142.98      169.09     13.65 o 
   4   4  11      664.33      647.10     29.49 o 
   5   4  11      202.01      192.96     20.99 o 
   6   4  11      194.59      195.25     17.40 o 
   7   4  11     1261.10     1289.71     38.90 o 
   8   4  11     1226.17     1206.91     39.28 o 
   9   4  11      638.23      609.43     47.96 o 
  10   4  11      152.01      176.24     20.45 o 
  11   4  11       58.84       41.41     17.59 o 
  12   4  11     1203.37     1164.98     54.82 o 
  13   4  11       84.68       83.03     18.94 o 
  14   4  11       50.63      123.41     26.02 o 
  15   4  11      426.73      421.18     56.25 o 
  16   4  11      118.23      183.27     32.51 o 
   1   5  11      831.32      802.55     22.76 o 
   2   5  11        7.01       10.56      8.29 o 
   3   5  11      668.99      627.74     24.27 o 
   4   5  11       27.81       25.74     10.70 o 
   5   5  11      824.01      754.55     27.57 o 
   6   5  11      668.55      620.87     29.14 o 
   7   5  11      592.58      631.04     30.29 o 
   8   5  11      439.89      459.40     27.51 o 
   9   5  11      680.21      604.48     31.78 o 
  10   5  11       84.71       76.73     17.81 o 
  11   5  11      165.03      180.97     22.70 o 
  12   5  11      100.22       71.82     28.24 o 
  13   5  11        0.71       -3.71     18.24 o 
  14   5  11       18.00        0.52     20.19 o 
  15   5  11       24.14       59.23     24.85 o 
   1   6  11      690.88      668.60     28.79 o 
   2   6  11      523.14      598.27     28.17 o 
   3   6  11      257.91      268.02     19.12 o 
   4   6  11      366.98      381.92     22.02 o 
   5   6  11      336.29      312.39     21.36 o 
   6   6  11       60.05       49.11     13.45 o 
   7   6  11     1068.58     1068.59     36.40 o 
   8   6  11      124.93      121.15     21.59 o 
   9   6  11       81.74       76.76     17.83 o 
  10   6  11     1322.96     1259.95     52.51 o 
  11   6  11      293.74      323.00     29.34 o 
  12   6  11      238.99      262.18     35.55 o 
  13   6  11       28.93       47.65     23.36 o 
   1   7  11      554.32      536.44     28.19 o 
   2   7  11       53.72       47.91     16.07 o 
   3   7  11      550.15      550.45     31.78 o 
   4   7  11      129.24      190.74     22.78 o 
   5   7  11      284.08      247.75     21.46 o 
   6   7  11      126.67      174.90     19.64 o 
   7   7  11      108.78      151.16     19.43 o 
   8   7  11      625.18      613.16     32.10 o 
   9   7  11       28.82       32.72     15.52 o 
  10   7  11       56.36       65.73     18.09 o 
  11   7  11        8.03       33.28     19.00 o 
  12   7  11       64.23       32.54     20.61 o 
   1   8  11       21.81       12.69     14.50 o 
   2   8  11       17.28       29.78     17.53 o 
   3   8  11      676.58      533.07     34.81 o 
   4   8  11      115.87      148.73     23.53 o 
   5   8  11      319.46      347.64     30.52 o 
   6   8  11      271.46      294.35     48.72 o 
   7   8  11      123.45       96.98     23.03 o 
   8   8  11       85.93      135.29     24.03 o 
   9   8  11       66.53       67.37     24.99 o 
   1   9  11      104.69       98.76     21.07 o 
   2   9  11       51.84       42.78     18.46 o 
   3   9  11      168.02      147.30     23.82 o 
   4   9  11      191.72      154.66     26.51 o 
   5   9  11      149.88      110.27     24.63 o 
   6   9  11      328.40      343.87     44.37 o 
   0   0  12     3742.26     3386.46    106.98 o 
   2   0  12     3016.50     2853.67     50.69 o 
   4   0  12     1942.50     1967.44     46.41 o 
   6   0  12      780.65      734.50     19.29 o 
   8   0  12      964.51      942.87     74.62 o 
  10   0  12      183.13      152.86     24.66 o 
  12   0  12      738.93      720.79     82.87 o 
  14   0  12      355.91      340.45     39.38 o 
  16   0  12      167.43      183.99     73.71 o 
   0   1  12     1042.08     1110.88     35.52 o 
   1   1  12     4953.42     4876.30     64.34 o 
   2   1  12     6069.74     6415.08     82.10 o 
   3   1  12     2634.61     2724.73     37.03 o 
   4   1  12      331.70      340.14     12.47 o 
   5   1  12     5033.70     5009.75     70.98 o 
   6   1  12       52.00       70.29      9.13 o 
   7   1  12       38.21       13.03      7.31 o 
   8   1  12     1180.04     1139.72     34.59 o 
   9   1  12     3959.21     3834.04     74.29 o 
  10   1  12     2570.30     2426.23     56.98 o 
  11   1  12     1001.42      955.19     30.85 o 
  12   1  12      309.57      308.74     34.98 o 
  13   1  12       83.99       71.13     26.29 o 
  14   1  12      187.34      166.45     22.73 o 
  15   1  12      457.59      446.88     36.31 o 
  16   1  12      128.36       71.48     23.64 o 
  17   1  12      330.26      419.61     48.74 o 
   0   2  12      233.29      224.60     13.63 o 
   1   2  12     2290.73     2410.63     31.89 o 
   2   2  12      952.53      872.91     16.66 o 
   3   2  12     1655.48     1793.58     38.24 o 
   4   2  12     3482.86     3489.50     61.40 o 
   5   2  12      527.53      609.82     25.08 o 
   6   2  12     4298.90     4183.81     64.68 o 
   7   2  12     1592.70     1592.14     39.04 o 
   8   2  12     1414.51     1264.34     32.19 o 
   9   2  12      525.41      495.75     30.16 o 
  10   2  12     1893.10     1814.78     51.87 o 
  11   2  12       44.34       30.44     13.33 o 
  12   2  12      973.77      940.23     36.12 o 
  13   2  12      247.54      251.35     22.61 o 
  14   2  12      227.20      216.05     20.73 o 
  15   2  12      139.96      163.24     23.53 o 
  16   2  12     1078.05     1212.74     73.84 o 
  17   2  12       82.98       90.03     49.58 o 
   0   3  12      588.92      609.50     20.24 o 
   1   3  12      515.42      509.98     14.40 o 
   2   3  12     1642.24     1821.38     30.76 o 
   3   3  12      243.52      259.66     23.86 o 
   4   3  12       81.80       80.09     11.33 o 
   5   3  12     3208.01     2983.32     79.48 o 
   6   3  12      118.81      126.48     14.27 o 
   7   3  12     1988.17     1984.18     47.26 o 
   8   3  12     1116.48     1053.14     32.65 o 
   9   3  12      264.37      288.73     18.61 o 
  10   3  12      389.50      382.41     21.35 o 
  11   3  12      148.65      152.94     16.55 o 
  12   3  12       27.87       16.43     12.36 o 
  13   3  12      566.99      570.85     33.36 o 
  14   3  12      178.13      167.99     34.91 o 
  15   3  12      124.07      206.88     30.04 o 
  16   3  12       11.99       10.33     27.08 o 
   0   4  12     1307.41     1185.33     33.70 o 
   1   4  12       27.52       26.02      6.96 o 
   2   4  12     2013.51     1931.16     34.50 o 
   3   4  12      893.62      956.70     27.16 o 
   4   4  12     1779.89     1707.20     41.85 o 
   5   4  12     2244.73     2139.95     49.21 o 
   6   4  12       59.03       56.85     13.12 o 
   7   4  12      219.93      199.39     22.98 o 
   8   4  12     4971.30     4761.41     89.00 o 
   9   4  12      246.99      245.67     25.70 o 
  10   4  12      146.82      162.89     21.63 o 
  11   4  12      441.35      395.65     27.82 o 
  12   4  12     1582.78     1613.05     51.78 o 
  13   4  12      373.42      423.40     30.67 o 
  14   4  12       81.19       71.60     23.35 o 
  15   4  12       23.49       44.72     25.69 o 
  16   4  12       41.57       17.79     22.11 o 
   0   5  12      475.19      469.90     21.60 o 
   1   5  12     1668.08     1596.38     30.89 o 
   2   5  12      393.58      408.39     17.80 o 
   3   5  12      955.36      918.31     28.68 o 
   4   5  12       37.11       27.28     14.65 o 
   5   5  12      436.99      391.61     21.34 o 
   6   5  12     2741.17     2548.60     59.18 o 
   7   5  12     1274.42     1255.44     44.56 o 
   8   5  12      232.89      249.30     22.76 o 
   9   5  12     1921.73     1800.16     52.08 o 
  10   5  12       20.56       22.29     14.44 o 
  11   5  12      457.55      480.23     31.60 o 
  12   5  12       16.08       24.57     16.07 o 
  13   5  12     1294.18     1347.55     50.59 o 
  14   5  12       91.05       61.41     23.74 o 
  15   5  12      489.79      496.24     44.11 o 
   0   6  12      201.62      187.26     25.33 o 
   1   6  12      413.88      404.46     17.94 o 
   2   6  12     1931.71     1898.13     44.02 o 
   3   6  12      641.74      599.84     25.93 o 
   4   6  12     1257.77     1255.81     36.53 o 
   5   6  12      247.72      264.45     20.40 o 
   6   6  12      666.59      668.42     35.86 o 
   7   6  12      351.53      347.53     23.57 o 
   8   6  12       31.76       17.07     13.23 o 
   9   6  12       19.21       40.67     16.05 o 
  10   6  12      184.18      206.52     23.92 o 
  11   6  12      337.89      344.53     31.45 o 
  12   6  12      542.83      543.38     36.16 o 
  13   6  12      144.00      164.23     29.96 o 
   0   7  12      246.58      224.40     27.13 o 
   1   7  12     1501.14     1472.13     38.54 o 
   2   7  12        8.24        7.53     13.65 o 
   3   7  12      403.90      464.94     40.22 o 
   4   7  12        2.25       37.43     15.52 o 
   5   7  12      761.36      766.13     49.65 o 
   6   7  12      173.08      162.52     23.45 o 
   7   7  12      517.15      508.77     29.11 o 
   8   7  12      866.56      772.00     38.86 o 
   9   7  12      254.29      275.90     25.51 o 
  10   7  12        9.34        4.50     15.37 o 
  11   7  12       94.02       67.64     19.14 o 
  12   7  12       19.05       -2.37     20.08 o 
   0   8  12     4464.11     4407.18    147.56 o 
   1   8  12       42.69       42.01     15.77 o 
   2   8  12       81.39       50.61     16.71 o 
   3   8  12     1222.02     1052.47     46.14 o 
   4   8  12      413.60      486.84     34.24 o 
   5   8  12       68.77       81.13     20.79 o 
   6   8  12      363.48      369.52     45.05 o 
   7   8  12       67.31       48.09     19.37 o 
   8   8  12      689.92      666.07     40.75 o 
   9   8  12        5.09        5.29     16.22 o 
   0   9  12       70.83       52.45     28.80 o 
   1   9  12      263.11      291.14     42.81 o 
   2   9  12      217.83      284.91     28.34 o 
   3   9  12      119.59      108.29     28.74 o 
   4   9  12      113.34       89.49     22.71 o 
   5   9  12      514.98      581.65     42.49 o 
   6   9  12       10.46       -5.95     18.62 o 
   2   0  13     1343.49     1653.04     34.01 o 
   4   0  13    21243.64    23772.23    300.88 o 
   6   0  13     1767.40     1874.63     35.76 o 
   8   0  13      178.22      152.19     15.50 o 
  10   0  13     1498.68     1425.45     60.28 o 
  12   0  13     4519.90     4565.52    128.78 o 
  14   0  13       93.54       61.80     25.87 o 
  16   0  13       94.16       94.55     39.16 o 
   1   1  13     5574.66     5408.38     70.78 o 
   2   1  13     3474.83     3487.29     50.51 o 
   3   1  13     7168.50     7557.22     86.57 o 
   4   1  13     1330.90     1495.38     27.64 o 
   5   1  13     3475.03     3552.51     55.09 o 
   6   1  13      901.10      925.90     24.44 o 
   7   1  13      235.49      249.32     14.54 o 
   8   1  13      160.53      171.14     13.78 o 
   9   1  13     1208.27     1079.84     42.98 o 
  10   1  13      404.76      405.03     31.22 o 
  11   1  13       24.94       27.58     15.59 o 
  12   1  13      104.44       82.33     19.73 o 
  13   1  13       54.77       57.28     19.94 o 
  14   1  13       78.65       55.55     17.49 o 
  15   1  13      289.40      245.83     26.89 o 
  16   1  13      177.10      168.52     29.19 o 
  17   1  13       76.73      116.14     33.79 o 
   1   2  13      505.69      560.60     15.51 o 
   2   2  13      557.04      664.63     20.49 o 
   3   2  13      975.95      972.37     24.12 o 
   4   2  13     2472.33     2730.47     52.17 o 
   5   2  13     1112.97     1267.50     50.01 o 
   6   2  13      794.16      754.00     23.15 o 
   7   2  13     1122.39     1202.84     30.52 o 
   8   2  13      292.11      304.71     28.86 o 
   9   2  13     1038.22     1048.65     32.50 o 
  10   2  13     2302.26     2132.44     47.05 o 
  11   2  13     1373.40     1309.09     37.08 o 
  12   2  13     2726.11     2659.79     65.05 o 
  13   2  13      164.08      170.83     20.89 o 
  14   2  13      491.92      479.08     30.60 o 
  15   2  13       27.97       40.36     17.81 o 
  16   2  13      537.23      616.17     56.86 o 
  17   2  13      711.85      777.47     64.41 o 
   1   3  13     3266.96     3546.69     46.10 o 
   2   3  13      277.17      322.10     12.77 o 
   3   3  13      147.29      138.43     23.03 o 
   4   3  13      109.72      133.10     14.20 o 
   5   3  13     1951.94     1862.78     43.09 o 
   6   3  13      342.91      326.57     19.74 o 
   7   3  13     2589.54     2534.80     55.40 o 
   8   3  13     2391.05     2412.18     56.51 o 
   9   3  13     3439.99     3376.95     61.52 o 
  10   3  13     1655.41     1565.84     39.96 o 
  11   3  13      334.59      338.78     21.80 o 
  12   3  13       56.60       57.86     14.30 o 
  13   3  13      434.80      454.84     30.55 o 
  14   3  13       25.69       18.91     16.39 o 
  15   3  13      589.61      649.68     46.09 o 
  16   3  13       11.59       18.34     28.77 o 
   1   4  13      228.57      231.02     11.88 o 
   2   4  13      272.40      312.92     19.11 o 
   3   4  13       76.01       70.44     10.82 o 
   4   4  13      192.37      244.95     24.41 o 
   5   4  13      832.13      807.47     29.29 o 
   6   4  13      450.35      454.57     24.19 o 
   7   4  13     1324.27     1302.77     39.83 o 
   8   4  13     1079.82     1103.26     38.15 o 
   9   4  13       32.66       57.40     15.51 o 
  10   4  13      113.66      124.14     23.78 o 
  11   4  13      783.43      747.60     38.73 o 
  12   4  13      157.25      155.23     21.92 o 
  13   4  13      268.93      284.19     27.30 o 
  14   4  13      470.41      506.74     34.38 o 
  15   4  13       31.23       47.09     22.38 o 
  16   4  13      438.83      500.90     75.31 o 
   1   5  13     2808.40     2810.14     43.76 o 
   2   5  13      183.29      173.17     12.55 o 
   3   5  13     1668.39     1557.10     37.83 o 
   4   5  13      241.08      256.81     17.91 o 
   5   5  13       28.23       22.52     10.76 o 
   6   5  13     1818.45     1833.30     49.33 o 
   7   5  13       30.14       41.31     14.22 o 
   8   5  13       92.11       63.54     17.35 o 
   9   5  13       68.59       95.96     20.68 o 
  10   5  13       83.27       60.30     16.83 o 
  11   5  13        0.23       26.22     15.30 o 
  12   5  13       13.19        1.40     14.40 o 
  13   5  13      149.44      176.94     24.87 o 
  14   5  13       20.25       39.18     22.73 o 
  15   5  13      216.57      247.76     34.56 o 
   1   6  13      215.57      198.79     14.31 o 
   2   6  13     1385.22     1329.09     30.79 o 
   3   6  13      215.48      219.61     19.16 o 
   4   6  13     1106.44     1016.19     33.18 o 
   5   6  13      697.37      673.11     28.77 o 
   6   6  13      516.36      580.75     27.98 o 
   7   6  13      496.28      479.68     26.69 o 
   8   6  13       15.67       11.64     15.71 o 
   9   6  13      125.91      126.79     20.74 o 
  10   6  13      587.33      547.97     34.10 o 
  11   6  13      187.30      210.37     25.41 o 
  12   6  13      193.36      267.83     28.91 o 
  13   6  13      160.50      170.27     30.14 o 
   1   7  13      698.60      718.51     39.60 o 
   2   7  13       80.83       85.05     16.76 o 
   3   7  13      137.07      158.34     21.92 o 
   4   7  13      192.66      192.58     23.05 o 
   5   7  13      356.30      378.72     24.90 o 
   6   7  13     1112.29     1001.36     37.54 o 
   7   7  13      121.24      100.16     18.22 o 
   8   7  13      519.34      566.40     35.05 o 
   9   7  13       42.45       73.54     17.95 o 
  10   7  13      384.54      352.56     28.29 o 
  11   7  13      213.57      174.01     23.84 o 
   1   8  13       50.39       46.28     17.08 o 
   2   8  13      262.79      275.30     25.20 o 
   3   8  13      390.61      362.99     27.89 o 
   4   8  13      613.03      590.20     36.54 o 
   5   8  13      249.57      204.43     26.30 o 
   6   8  13      384.66      355.39     32.32 o 
   7   8  13        4.59       10.55     17.91 o 
   8   8  13       67.71       62.67     25.93 o 
   9   8  13      103.07       69.87     22.39 o 
   1   9  13      732.07      749.42     39.07 o 
   2   9  13       31.45       38.94     18.24 o 
   3   9  13       13.65       20.56     17.92 o 
   4   9  13      156.86      172.74     24.90 o 
   5   9  13      790.23      755.95     44.52 o 
   0   0  14    16835.67    17318.04    452.06 o 
   2   0  14     1498.48     1537.87     33.02 o 
   4   0  14    31260.06    33775.16    422.66 o 
   6   0  14     3515.22     4099.36     64.03 o 
   8   0  14     2240.27     2046.49     40.00 o 
  10   0  14      327.32      338.39     33.92 o 
  12   0  14     1191.58     1129.06     58.54 o 
  14   0  14     1172.09     1208.80     63.86 o 
  16   0  14     1050.43     1040.81     65.88 o 
   0   1  14    10775.01    11129.16    213.89 o 
   1   1  14      505.83      433.54     14.64 o 
   2   1  14       23.85       18.96      5.17 o 
   3   1  14     3394.24     3509.48     46.36 o 
   4   1  14    13454.06    14451.11    144.96 o 
   5   1  14      955.49      909.03     20.98 o 
   6   1  14        5.48       14.71      7.48 o 
   7   1  14     1217.55     1194.61     29.58 o 
   8   1  14      544.87      530.47     21.13 o 
   9   1  14     1430.01     1298.21     33.72 o 
  10   1  14     1667.93     1568.78     62.79 o 
  11   1  14       20.08       20.23     10.67 o 
  12   1  14      267.78      203.91     26.76 o 
  13   1  14      586.58      571.17     32.46 o 
  14   1  14      346.78      286.91     26.75 o 
  15   1  14       92.04       70.76     20.26 o 
  16   1  14      147.49      148.27     27.81 o 
  17   1  14     1138.75     1169.00     71.94 o 
   0   2  14     2948.78     2621.14     45.80 o 
   1   2  14      983.74      970.29     18.17 o 
   2   2  14      191.28      199.78      8.74 o 
   3   2  14      555.89      587.94     19.13 o 
   4   2  14     1319.16     1211.54     28.05 o 
   5   2  14      131.29      153.28     13.95 o 
   6   2  14     1131.69     1229.02     30.14 o 
   7   2  14      748.30      808.27     25.17 o 
   8   2  14     2718.05     2613.89     63.65 o 
   9   2  14     2285.61     2129.93     45.82 o 
  10   2  14      910.81      861.01     38.96 o 
  11   2  14      177.74      186.79     17.47 o 
  12   2  14       30.25       47.07     13.56 o 
  13   2  14      314.55      373.73     26.81 o 
  14   2  14      162.14      169.56     26.13 o 
  15   2  14       79.65       76.84     20.04 o 
  16   2  14      230.11      247.33     34.30 o 
  17   2  14       15.48       19.81     29.20 o 
   0   3  14      287.44      293.13     20.38 o 
   1   3  14     2010.13     2169.18     32.41 o 
   2   3  14        2.32        6.16      5.76 o 
   3   3  14      317.68      315.24     27.09 o 
   4   3  14      173.93      178.91     14.89 o 
   5   3  14     4602.37     4279.68     75.22 o 
   6   3  14      646.01      645.78     38.93 o 
   7   3  14     1847.00     1847.31     45.98 o 
   8   3  14      913.35      903.43     46.28 o 
   9   3  14     5384.99     5172.22    107.02 o 
  10   3  14      672.98      704.80     30.41 o 
  11   3  14      259.68      288.89     20.78 o 
  12   3  14       11.30       29.16     13.41 o 
  13   3  14     1105.77     1112.36     43.65 o 
  14   3  14      107.20      102.79     20.78 o 
  15   3  14       77.41       77.42     25.28 o 
  16   3  14       57.24       41.28     39.59 o 
   0   4  14      474.56      489.16     32.01 o 
   1   4  14      463.85      473.22     15.83 o 
   2   4  14      138.82      162.27     10.91 o 
   3   4  14      187.19      175.58     19.89 o 
   4   4  14     2190.87     2133.35     48.44 o 
   5   4  14      175.44      180.78     17.12 o 
   6   4  14     1199.55     1105.52     35.55 o 
   7   4  14     5184.25     4880.35     89.38 o 
   8   4  14      921.55      915.59     34.90 o 
   9   4  14     1484.14     1411.02     44.63 o 
  10   4  14      420.45      396.46     29.04 o 
  11   4  14      371.13      415.05     28.40 o 
  12   4  14      681.20      690.47     36.50 o 
  13   4  14       65.39       74.19     18.45 o 
  14   4  14      562.29      632.95     38.00 o 
  15   4  14      210.88      175.86     30.40 o 
   0   5  14     1186.96     1265.57     42.82 o 
   1   5  14     2233.03     2164.49     37.38 o 
   2   5  14       79.81       68.43     10.18 o 
   3   5  14     1723.82     1701.45     40.04 o 
   4   5  14       24.60       20.48     10.27 o 
   5   5  14      261.79      265.90     18.95 o 
   6   5  14      909.34      947.96     35.10 o 
   7   5  14     1371.12     1300.69     42.35 o 
   8   5  14       51.92       62.41     15.28 o 
   9   5  14      368.46      393.69     29.92 o 
  10   5  14       52.75       62.16     16.81 o 
  11   5  14       45.11       44.59     17.27 o 
  12   5  14       18.68        0.70     14.88 o 
  13   5  14     1409.99     1401.22     52.51 o 
  14   5  14      118.12      145.70     36.29 o 
   0   6  14     4616.88     4376.10     97.47 o 
   1   6  14      240.84      218.59     14.77 o 
   2   6  14      409.26      434.97     19.90 o 
   3   6  14       65.37       44.47     14.53 o 
   4   6  14     1681.47     1605.61     42.05 o 
   5   6  14      310.13      315.40     21.97 o 
   6   6  14      308.44      325.96     26.62 o 
   7   6  14      627.37      611.12     29.66 o 
   8   6  14      684.53      592.32     39.28 o 
   9   6  14       26.02      -18.05     13.14 o 
  10   6  14      136.83      137.29     22.45 o 
  11   6  14      253.62      288.63     28.52 o 
  12   6  14      892.06      864.14     43.79 o 
  13   6  14       27.85       24.49     22.87 o 
   0   7  14      183.12      220.83     26.71 o 
   1   7  14      347.08      323.67     21.60 o 
   2   7  14       24.96       25.98     13.87 o 
   3   7  14      100.69       83.53     20.29 o 
   4   7  14      449.51      415.78     29.84 o 
   5   7  14      387.98      453.70     26.86 o 
   6   7  14      523.28      513.20     28.95 o 
   7   7  14      302.96      308.77     30.72 o 
   8   7  14      978.63      900.79     63.01 o 
   9   7  14      490.62      540.13     37.59 o 
  10   7  14      120.71       92.42     19.61 o 
  11   7  14      357.36      353.05     30.45 o 
   0   8  14     2204.17     2178.55     88.07 o 
   1   8  14       12.26        0.70     14.27 o 
   2   8  14      163.28      173.36     21.29 o 
   3   8  14       25.43       11.62     15.33 o 
   4   8  14      505.11      484.49     31.06 o 
   5   8  14       17.32       13.47     17.79 o 
   6   8  14      519.98      510.12     35.73 o 
   7   8  14      136.11      112.60     23.55 o 
   8   8  14       86.40       97.90     23.57 o 
   9   8  14      131.04      133.38     25.18 o 
   0   9  14      187.34      173.88     40.00 o 
   1   9  14      699.75      718.64     38.25 o 
   2   9  14       86.79      102.69     21.91 o 
   3   9  14      119.45      103.80     22.27 o 
   4   9  14       22.77       30.70     18.46 o 
   5   9  14      779.56      771.85     41.22 o 
   2   0  15     1807.03     1926.04     39.60 o 
   4   0  15     1977.80     2309.56     40.17 o 
   6   0  15      552.64      505.40     28.22 o 
   8   0  15     1058.54      949.53     24.66 o 
  10   0  15     1952.52     1803.97     70.80 o 
  12   0  15      322.43      431.54    144.50 o 
  14   0  15      738.20      603.71     74.88 o 
  16   0  15     1344.07     1224.98     71.15 o 
   1   1  15      894.22      827.02     23.14 o 
   2   1  15      177.24      161.69      9.09 o 
   3   1  15      603.77      592.08     15.37 o 
   4   1  15     4009.02     4388.95     55.99 o 
   5   1  15      681.99      735.66     19.01 o 
   6   1  15      245.73      262.72     17.34 o 
   7   1  15      235.01      203.08     13.94 o 
   8   1  15      439.71      462.66     27.74 o 
   9   1  15      417.34      382.56     25.32 o 
  10   1  15     1301.02     1262.36     34.80 o 
  11   1  15       58.83       52.76     12.53 o 
  12   1  15     2689.55     2654.17     66.07 o 
  13   1  15      122.62       95.26     24.63 o 
  14   1  15      481.16      477.38     36.53 o 
  15   1  15      141.08      153.14     23.78 o 
  16   1  15      247.64      253.76     48.17 o 
  17   1  15      107.80      143.62     28.88 o 
   1   2  15     1782.06     1875.41     27.35 o 
   2   2  15      620.89      695.87     18.18 o 
   3   2  15      606.04      638.51     33.88 o 
   4   2  15      451.73      435.69     17.34 o 
   5   2  15     1774.51     1895.33     37.81 o 
   6   2  15     1611.13     1558.48     59.16 o 
   7   2  15      234.50      246.44     15.97 o 
   8   2  15      202.89      204.09     15.81 o 
   9   2  15     1624.59     1614.98     39.40 o 
  10   2  15      320.80      324.88     20.32 o 
  11   2  15      215.53      208.04     18.63 o 
  12   2  15     1272.51     1204.01     37.78 o 
  13   2  15      366.25      369.10     31.95 o 
  14   2  15       19.04       28.85     18.42 o 
  15   2  15      393.47      366.33     30.99 o 
  16   2  15      142.83      131.37     28.83 o 
  17   2  15       29.95       11.82     35.64 o 
   1   3  15     1262.78     1293.17     30.25 o 
   2   3  15     1264.28     1328.14     25.73 o 
   3   3  15     2338.35     2245.84     43.75 o 
   4   3  15     1746.31     1749.35     36.84 o 
   5   3  15     2659.07     2727.53     55.57 o 
   6   3  15       31.13       18.62     10.29 o 
   7   3  15     2438.52     2460.35     55.14 o 
   8   3  15      922.15      877.53     32.98 o 
   9   3  15       89.78       91.15     13.61 o 
  10   3  15     1455.84     1475.59     49.01 o 
  11   3  15      514.29      512.79     25.66 o 
  12   3  15       41.37       46.04     18.06 o 
  13   3  15      123.05       87.70     31.46 o 
  14   3  15       30.47      -17.50     17.50 o 
  15   3  15       66.07       39.66     22.98 o 
  16   3  15      118.78      109.97     36.63 o 
   1   4  15      256.63      268.91     12.66 o 
   2   4  15      882.24      923.28     21.88 o 
   3   4  15       52.26       63.95     11.05 o 
   4   4  15     1401.32     1343.34     38.06 o 
   5   4  15       61.95       60.29     12.82 o 
   6   4  15      312.65      323.24     37.32 o 
   7   4  15      550.65      540.08     28.95 o 
   8   4  15     1025.63     1035.29     37.23 o 
   9   4  15      646.05      640.93     31.71 o 
  10   4  15      574.36      614.49     32.46 o 
  11   4  15       21.71       31.58     18.56 o 
  12   4  15      274.11      258.01     26.03 o 
  13   4  15       33.82       42.97     22.97 o 
  14   4  15      399.54      447.99     49.84 o 
  15   4  15      241.62      282.83    102.34 o 
   1   5  15     1226.67     1127.54     26.14 o 
   2   5  15      700.64      726.04     21.57 o 
   3   5  15      848.24      790.70     46.01 o 
   4   5  15       44.06       37.18     15.54 o 
   5   5  15      210.61      208.75     19.42 o 
   6   5  15     1415.04     1358.00     57.22 o 
   7   5  15       25.96       43.30     13.88 o 
   8   5  15      619.22      628.26     32.25 o 
   9   5  15     2096.03     2109.90     57.74 o 
  10   5  15      316.05      300.11     26.30 o 
  11   5  15       34.37       88.84     19.73 o 
  12   5  15      143.93      137.74     22.35 o 
  13   5  15      269.77      249.73     27.90 o 
  14   5  15       38.85       18.53     21.68 o 
   1   6  15      117.15      131.91     12.81 o 
   2   6  15      177.20      182.01     14.31 o 
   3   6  15        2.30       -4.80      9.09 o 
   4   6  15       11.17       29.67     12.16 o 
   5   6  15      269.51      285.82     21.68 o 
   6   6  15      193.20      206.70     20.25 o 
   7   6  15       92.13       81.44     15.84 o 
   8   6  15      240.41      239.86     24.21 o 
   9   6  15      240.89      222.24     25.09 o 
  10   6  15      188.99      148.00     22.97 o 
  11   6  15       41.09       46.99     18.32 o 
  12   6  15      178.33      180.24     26.19 o 
  13   6  15       12.50        0.35     19.66 o 
   1   7  15      131.44      131.26     16.23 o 
   2   7  15       92.90      114.67     17.98 o 
   3   7  15      170.96      156.01     19.99 o 
   4   7  15       53.83       39.92     16.49 o 
   5   7  15      624.44      596.15     29.79 o 
   6   7  15      351.86      406.85     26.94 o 
   7   7  15      431.20      425.40     28.19 o 
   8   7  15      102.20      101.93     18.74 o 
   9   7  15      346.19      363.16     28.11 o 
  10   7  15      117.44      130.98     23.19 o 
  11   7  15      144.80      130.42     22.63 o 
   1   8  15       17.02       33.70     16.10 o 
   2   8  15       37.83       31.55     16.05 o 
   3   8  15       99.48       70.87     18.36 o 
   4   8  15      204.03      203.38     23.58 o 
   5   8  15      191.81      168.38     25.47 o 
   6   8  15      172.61      195.78     27.05 o 
   7   8  15       96.23      127.74     24.32 o 
   8   8  15      128.48      144.56     26.15 o 
   9   8  15      183.85      176.07     27.53 o 
   1   9  15      249.37      271.85     27.87 o 
   2   9  15        7.04       13.99     18.20 o 
   3   9  15       44.11       60.14     19.89 o 
   4   9  15      312.80      306.83     29.86 o 
   0   0  16      100.22       88.01     21.44 o 
   2   0  16     7083.17     7235.71    116.38 o 
   4   0  16      367.15      408.71     20.31 o 
   6   0  16     6202.08     6139.02    143.44 o 
   8   0  16     2220.69     2274.57     58.42 o 
  10   0  16    14976.76    14644.86    304.31 o 
  12   0  16     1329.69     1322.48     64.09 o 
  14   0  16      411.87      386.84     62.33 o 
  16   0  16      325.66      337.03     45.10 o 
   0   1  16     1030.22     1218.16     89.39 o 
   1   1  16      368.19      373.57     18.32 o 
   2   1  16       49.66       59.97      7.90 o 
   3   1  16      316.61      448.17     13.99 o 
   4   1  16      985.08     1171.33     22.19 o 
   5   1  16      756.94      781.81     19.66 o 
   6   1  16     2587.45     2773.50     43.36 o 
   7   1  16      908.01      829.45     21.80 o 
   8   1  16       81.77       90.75     11.82 o 
   9   1  16      220.80      204.60     28.93 o 
  10   1  16       80.01      101.91     20.50 o 
  11   1  16     2420.50     2274.10     54.60 o 
  12   1  16      408.19      441.89     29.01 o 
  13   1  16     1211.98     1165.66     49.19 o 
  14   1  16      955.78      964.95     46.35 o 
  15   1  16     2075.95     1984.39     61.86 o 
  16   1  16      382.41      403.15     38.35 o 
  17   1  16      129.13      193.70     32.29 o 
   0   2  16     7032.30     7256.40    119.13 o 
   1   2  16      312.67      310.53     10.75 o 
   2   2  16     6256.79     6168.92     74.36 o 
   3   2  16     1735.99     1731.28     34.83 o 
   4   2  16     1345.32     1369.26     30.76 o 
   5   2  16     2483.28     2585.17     48.88 o 
   6   2  16     2170.03     1999.51     46.26 o 
   7   2  16      747.86      761.12     35.25 o 
   8   2  16       85.53       95.66     12.86 o 
   9   2  16      246.89      223.18     17.62 o 
  10   2  16      479.18      451.56     23.23 o 
  11   2  16       64.39       58.97     13.56 o 
  12   2  16      360.69      373.07     23.72 o 
  13   2  16      335.69      282.82     26.36 o 
  14   2  16      572.12      591.35     40.27 o 
  15   2  16       84.11       75.96     23.34 o 
  16   2  16       90.81      108.65     28.63 o 
   0   3  16      361.04      329.05     31.31 o 
   1   3  16     1706.44     1763.80     28.91 o 
   2   3  16      238.72      233.83     11.69 o 
   3   3  16     6248.11     6186.22    118.59 o 
   4   3  16      270.33      262.30     15.73 o 
   5   3  16     1052.51     1087.86     32.88 o 
   6   3  16      458.06      461.59     36.74 o 
   7   3  16     9475.67     9095.17    139.72 o 
   8   3  16     2710.63     2754.94     61.25 o 
   9   3  16      102.28       99.44     16.86 o 
  10   3  16     1641.23     1597.09     42.12 o 
  11   3  16      542.90      557.47     26.99 o 
  12   3  16       66.03       68.75     15.22 o 
  13   3  16      202.19      226.99     24.18 o 
  14   3  16       34.73       23.57     27.43 o 
  15   3  16       50.89       47.66     24.91 o 
  16   3  16       37.72       23.16     29.19 o 
   0   4  16      576.76      585.04     27.65 o 
   1   4  16      192.85      191.66     11.45 o 
   2   4  16     1678.70     1521.55     28.86 o 
   3   4  16       25.74       36.65      9.96 o 
   4   4  16      213.19      215.69     15.85 o 
   5   4  16      513.52      503.83     34.03 o 
   6   4  16     1453.28     1360.41     40.50 o 
   7   4  16     1132.56     1139.75     38.32 o 
   8   4  16      214.41      204.02     20.91 o 
   9   4  16      418.12      393.78     27.64 o 
  10   4  16      435.62      385.79     27.08 o 
  11   4  16       67.66       43.59     16.48 o 
  12   4  16       70.72      100.35     19.35 o 
  13   4  16       47.06       41.60     17.59 o 
  14   4  16       32.55       33.76     19.00 o 
  15   4  16      159.57      209.15     40.86 o 
   0   5  16       39.42       36.38     14.15 o 
   1   5  16     1083.95     1009.26     30.76 o 
   2   5  16       75.56       82.97     10.68 o 
   3   5  16     1155.56     1106.28     29.97 o 
   4   5  16       28.23       39.52     11.81 o 
   5   5  16       62.55       54.60     13.91 o 
   6   5  16      294.47      293.54     26.54 o 
   7   5  16      507.52      479.70     29.56 o 
   8   5  16       40.28       62.56     15.74 o 
   9   5  16      278.49      261.22     41.05 o 
  10   5  16      114.80      119.88     20.62 o 
  11   5  16     1555.16     1561.13     60.21 o 
  12   5  16      303.42      324.54     29.52 o 
  13   5  16       23.10       30.88     17.60 o 
  14   5  16       14.47       10.74     18.30 o 
   0   6  16     1028.95     1017.03     72.76 o 
   1   6  16      383.25      380.38     18.06 o 
   2   6  16     2126.23     1986.69     38.89 o 
   3   6  16      536.49      506.98     23.20 o 
   4   6  16     1181.04     1073.70     32.29 o 
   5   6  16       95.01      120.51     17.13 o 
   6   6  16     1822.05     1770.78     47.73 o 
   7   6  16      310.53      304.18     28.04 o 
   8   6  16      217.77      211.07     23.86 o 
   9   6  16       11.15       29.96     16.05 o 
  10   6  16     1195.16     1087.25     60.63 o 
  11   6  16        5.52       24.32     16.65 o 
  12   6  16       78.88       34.56     19.18 o 
  13   6  16        7.54       36.05     18.84 o 
   0   7  16      276.42      260.22     33.05 o 
   1   7  16      152.62      180.03     18.38 o 
   2   7  16      684.37      654.01     31.53 o 
   3   7  16      151.64      146.74     19.79 o 
   4   7  16      450.17      468.47     44.55 o 
   5   7  16      328.47      357.10     25.23 o 
   6   7  16      128.32      129.49     18.82 o 
   7   7  16      842.65      821.03     36.14 o 
   8   7  16       41.22       36.12     16.36 o 
   9   7  16      262.94      256.89     25.47 o 
  10   7  16       89.39       89.46     24.46 o 
  11   7  16      463.80      503.16     37.83 o 
   0   8  16       57.12       63.30     22.43 o 
   1   8  16       33.40       23.49     15.79 o 
   2   8  16      790.87      749.69     41.85 o 
   3   8  16      230.15      201.75     23.77 o 
   4   8  16        5.19       26.40     16.08 o 
   5   8  16       38.37       78.24     18.65 o 
   6   8  16      357.81      386.04     33.21 o 
   7   8  16       41.10       32.27     20.27 o 
   8   8  16      118.00      105.98     26.51 o 
   0   9  16      114.80      167.11     75.04 o 
   1   9  16      208.48      279.24     32.16 o 
   2   9  16      378.87      362.88     31.04 o 
   3   9  16      573.59      607.58     47.08 o 
   4   9  16       14.53       -8.61     16.59 o 
   2   0  17     2225.93     2658.56     52.21 o 
   4   0  17      121.17      127.86      9.16 o 
   6   0  17      394.12      419.50     21.47 o 
   8   0  17     2002.72     1961.49     49.48 o 
  10   0  17      621.39      617.32     78.52 o 
  12   0  17      281.67      290.48     48.61 o 
  14   0  17     1003.30      940.41    125.99 o 
  16   0  17      477.18      423.96     49.18 o 
   1   1  17      503.00      550.89     34.09 o 
   2   1  17     2767.94     3102.11     47.82 o 
   3   1  17      787.78      906.97     20.02 o 
   4   1  17      527.23      576.83     23.09 o 
   5   1  17      129.52      118.53      7.27 o 
   6   1  17      250.46      327.65     14.25 o 
   7   1  17      389.87      390.84     15.77 o 
   8   1  17      419.28      433.54     17.17 o 
   9   1  17       57.50       67.99     12.11 o 
  10   1  17     2597.68     2663.22     53.93 o 
  11   1  17     1702.40     1649.74     50.05 o 
  12   1  17     3582.68     3395.97     77.87 o 
  13   1  17       32.08       21.84     16.22 o 
  14   1  17      357.94      386.43     30.75 o 
  15   1  17       86.85       97.33     23.38 o 
  16   1  17      182.37      232.88     29.19 o 
  17   1  17        3.11       39.84     23.82 o 
   1   2  17     2644.18     2761.82     36.73 o 
   2   2  17     3212.50     3630.79     45.13 o 
   3   2  17     2014.12     2118.86     40.19 o 
   4   2  17      344.00      328.78     19.53 o 
   5   2  17      502.00      516.82     19.88 o 
   6   2  17      722.25      712.73     35.07 o 
   7   2  17     2170.15     2116.58     51.21 o 
   8   2  17     2210.99     2092.74     52.52 o 
   9   2  17     4223.62     4024.11     81.02 o 
  10   2  17      316.85      291.57     23.62 o 
  11   2  17      508.87      510.86     32.90 o 
  12   2  17     1712.48     1609.66     51.22 o 
  13   2  17       26.52       24.71     15.89 o 
  14   2  17       89.88       75.31     22.94 o 
  15   2  17       23.35        5.72     21.09 o 
  16   2  17      132.95      111.70     27.87 o 
   1   3  17      673.67      678.69     18.50 o 
   2   3  17      726.72      758.14     19.16 o 
   3   3  17     1695.50     1615.88     36.52 o 
   4   3  17      329.23      326.30     19.69 o 
   5   3  17     1389.41     1309.95     32.70 o 
   6   3  17      104.00      118.18     15.00 o 
   7   3  17     1745.81     1687.80     45.04 o 
   8   3  17     1180.48     1216.18     39.64 o 
   9   3  17     2008.91     1981.36     53.80 o 
  10   3  17      478.49      462.79     24.33 o 
  11   3  17      309.75      288.40     29.10 o 
  12   3  17      269.72      300.98     22.55 o 
  13   3  17      165.64      213.28     30.49 o 
  14   3  17       12.81       18.94     22.98 o 
  15   3  17      148.22      173.59     31.01 o 
  16   3  17      337.54      347.18     50.23 o 
   1   4  17     1208.83     1211.47     25.30 o 
   2   4  17        3.65       17.51      7.34 o 
   3   4  17      513.96      519.60     21.79 o 
   4   4  17      603.55      585.59     23.57 o 
   5   4  17     1171.87     1098.23     35.50 o 
   6   4  17      442.97      468.36     25.72 o 
   7   4  17      873.37      841.17     49.66 o 
   8   4  17       53.14       39.45     18.31 o 
   9   4  17      544.09      530.69     31.54 o 
  10   4  17       67.00       85.47     17.25 o 
  11   4  17       64.84       47.77     16.34 o 
  12   4  17       99.88      122.37     23.66 o 
  13   4  17       62.70       42.80     19.15 o 
  14   4  17      284.68      324.62     36.45 o 
  15   4  17      274.71      272.82     35.73 o 
   1   5  17     1204.12     1183.27     27.10 o 
   2   5  17      323.08      321.10     15.76 o 
   3   5  17     1007.31     1014.57     28.81 o 
   4   5  17     2008.08     1941.63     41.44 o 
   5   5  17     1211.26     1205.14     43.01 o 
   6   5  17       21.62       46.22     14.53 o 
   7   5  17      581.76      565.26     31.24 o 
   8   5  17       63.62       51.64     17.40 o 
   9   5  17      718.29      678.82     34.97 o 
  10   5  17       86.94       70.53     18.13 o 
  11   5  17      544.98      592.24     45.14 o 
  12   5  17      203.39      234.85     26.60 o 
  13   5  17      272.02      274.26     31.31 o 
  14   5  17       65.50       50.92     20.95 o 
   1   6  17      108.45      137.57     13.29 o 
   2   6  17      119.21      130.69     13.03 o 
   3   6  17      555.98      546.37     24.31 o 
   4   6  17     1079.06     1070.33     36.71 o 
   5   6  17      292.98      316.58     22.55 o 
   6   6  17      220.46      204.58     20.07 o 
   7   6  17        1.47       -3.79     13.11 o 
   8   6  17      963.06      910.75     40.64 o 
   9   6  17      329.57      347.79     29.03 o 
  10   6  17      169.76      173.87     23.72 o 
  11   6  17        1.50       17.76     16.86 o 
  12   6  17      344.19      350.87     32.28 o 
  13   6  17      120.99      164.25     26.42 o 
   1   7  17      702.03      712.98     28.88 o 
   2   7  17      247.91      233.06     22.70 o 
   3   7  17      263.92      281.81     23.83 o 
   4   7  17      144.05      162.23     20.56 o 
   5   7  17      849.32      915.71     36.20 o 
   6   7  17      186.16      186.18     21.49 o 
   7   7  17      354.05      344.02     26.36 o 
   8   7  17      122.40      110.29     19.96 o 
   9   7  17      320.73      281.88     26.44 o 
  10   7  17       53.20       44.88     18.60 o 
  11   7  17       93.04       81.39     20.60 o 
   1   8  17       30.15        2.79     14.40 o 
   2   8  17      160.76      160.96     21.75 o 
   3   8  17       25.43       24.57     16.14 o 
   4   8  17      106.10       92.97     25.74 o 
   5   8  17       69.75       66.73     18.73 o 
   6   8  17      178.19      209.03     25.56 o 
   7   8  17      143.96      134.34     25.12 o 
   8   8  17      165.27      153.18     29.00 o 
   1   9  17      354.91      387.68     35.99 o 
   2   9  17      217.62      235.62     30.82 o 
   3   9  17       93.64      123.02     23.17 o 
   0   0  18      157.19      208.84     27.81 o 
   2   0  18    29127.09    31298.44    455.44 o 
   4   0  18     6116.52     6889.79     99.22 o 
   6   0  18     1560.02     1673.07     33.73 o 
   8   0  18      487.99      465.43     23.06 o 
  10   0  18      838.98      864.90     96.44 o 
  12   0  18       71.93       81.25     26.95 o 
  14   0  18       86.01       93.87     27.52 o 
  16   0  18      370.69      422.60     49.05 o 
   0   1  18       46.57       36.89     13.20 o 
   1   1  18     1083.67     1100.52     28.73 o 
   2   1  18     4822.98     5332.44     73.42 o 
   3   1  18     1483.02     1606.01     28.41 o 
   4   1  18       27.90       36.03      6.45 o 
   5   1  18      737.80      763.63     17.63 o 
   6   1  18      466.41      504.12     28.22 o 
   7   1  18     1394.04     1384.10     29.46 o 
   8   1  18      567.43      623.66     23.67 o 
   9   1  18     2206.03     2016.92     46.19 o 
  10   1  18      542.88      508.06     29.11 o 
  11   1  18      303.20      326.93     25.82 o 
  12   1  18      202.88      197.13     23.23 o 
  13   1  18      223.83      189.00     23.13 o 
  14   1  18       95.21       89.81     21.47 o 
  15   1  18      419.94      392.56     32.61 o 
  16   1  18       67.40       49.72     20.38 o 
   0   2  18     1049.11      929.24     28.36 o 
   1   2  18     1608.72     1733.02     29.46 o 
   2   2  18      380.24      248.20     12.71 o 
   3   2  18      757.34      823.55     23.81 o 
   4   2  18     2461.88     2312.78     43.48 o 
   5   2  18      106.11      102.87     11.30 o 
   6   2  18      679.97      656.54     27.04 o 
   7   2  18      760.27      683.73     28.40 o 
   8   2  18     2719.33     2480.29     58.51 o 
   9   2  18     1105.49     1107.92     39.15 o 
  10   2  18      885.30      983.55     57.47 o 
  11   2  18      207.41      208.44     22.34 o 
  12   2  18      266.42      257.45     25.25 o 
  13   2  18       14.11       20.17     16.17 o 
  14   2  18       20.10       14.60     18.39 o 
  15   2  18       28.81       18.54     19.51 o 
  16   2  18      126.87       87.42     28.09 o 
   0   3  18      581.74      606.77     38.78 o 
   1   3  18      163.36      132.37     12.34 o 
   2   3  18      237.03      249.41     12.08 o 
   3   3  18      134.79       97.80     13.39 o 
   4   3  18      227.25      221.57     14.93 o 
   5   3  18     2472.60     2349.01     44.16 o 
   6   3  18     1046.48      984.32     27.25 o 
   7   3  18     1720.21     1644.01     40.69 o 
   8   3  18       27.13        6.41     17.55 o 
   9   3  18      841.83      849.20     34.40 o 
  10   3  18      725.36      716.56     33.40 o 
  11   3  18     1322.66     1356.37     54.08 o 
  12   3  18       72.14       83.35     16.21 o 
  13   3  18      293.96      290.09     32.92 o 
  14   3  18        8.16      -10.06     17.70 o 
  15   3  18      467.76      456.92     42.00 o 
  16   3  18      258.36      261.96     37.14 o 
   0   4  18     1542.48     1491.05     43.81 o 
   1   4  18      141.53      150.02     12.10 o 
   2   4  18     1001.29      922.06     28.32 o 
   3   4  18      616.06      637.07     23.94 o 
   4   4  18      589.06      581.69     23.81 o 
   5   4  18     2695.33     2560.44     53.05 o 
   6   4  18     3285.98     3144.14     66.79 o 
   7   4  18     2353.11     2126.48     63.45 o 
   8   4  18      183.49      160.44     23.88 o 
   9   4  18      170.36      174.55     23.80 o 
  10   4  18      451.80      479.64     33.77 o 
  11   4  18       14.34       21.53     14.67 o 
  12   4  18       32.61       10.71     20.35 o 
  13   4  18      363.59      360.93     36.93 o 
  14   4  18      463.12      452.65     41.18 o 
  15   4  18      367.94      338.35     39.03 o 
   0   5  18      692.50      669.14     50.18 o 
   1   5  18      698.41      701.94     35.59 o 
   2   5  18      792.95      752.37     23.18 o 
   3   5  18      619.33      575.52     23.18 o 
   4   5  18      267.15      290.28     18.40 o 
   5   5  18      597.24      564.64     26.22 o 
   6   5  18      384.35      420.73     26.49 o 
   7   5  18        0.73        2.80     12.46 o 
   8   5  18      247.33      221.72     22.90 o 
   9   5  18      336.96      312.13     26.80 o 
  10   5  18       15.90        3.67     14.52 o 
  11   5  18     2253.32     2346.28     65.73 o 
  12   5  18       36.90       21.92     16.74 o 
  13   5  18     1427.72     1440.99     59.75 o 
  14   5  18       19.84       15.58     22.29 o 
   0   6  18     2285.47     2270.37     98.65 o 
   1   6  18       20.84       16.66     10.38 o 
   2   6  18     1139.28     1123.07     32.21 o 
   3   6  18       51.00       81.37     13.73 o 
   4   6  18      439.74      426.92     22.81 o 
   5   6  18      199.64      177.79     17.82 o 
   6   6  18      441.65      460.53     26.70 o 
   7   6  18      200.77      213.52     21.36 o 
   8   6  18      528.71      551.17     34.56 o 
   9   6  18      192.88      165.52     23.42 o 
  10   6  18      917.12      938.43     43.83 o 
  11   6  18        1.30       -1.34     16.63 o 
  12   6  18      690.52      763.86     52.62 o 
   0   7  18      383.49      403.00     33.30 o 
   1   7  18      545.87      513.55     29.13 o 
   2   7  18       44.66       70.03     16.40 o 
   3   7  18      419.80      436.70     27.88 o 
   4   7  18      291.90      329.15     25.74 o 
   5   7  18      376.14      447.33     27.04 o 
   6   7  18      233.23      236.25     21.48 o 
   7   7  18       48.65       20.94     14.77 o 
   8   7  18       30.99       33.19     16.32 o 
   9   7  18       95.16       98.28     26.61 o 
  10   7  18       67.77       69.62     20.21 o 
   0   8  18     1012.35      948.74     86.01 o 
   1   8  18       75.15       58.41     20.40 o 
   2   8  18     1346.44     1309.28     45.70 o 
   3   8  18       17.98       31.54     16.37 o 
   4   8  18      178.19      118.36     20.87 o 
   5   8  18      270.12      312.41     28.11 o 
   6   8  18      379.30      354.69     34.82 o 
   7   8  18       50.55       24.06     17.90 o 
   8   8  18       19.54       -0.64     18.41 o 
   0   9  18      336.29      338.85     49.96 o 
   1   9  18      469.42      457.19     38.35 o 
   2   9  18      118.09       99.84     24.72 o 
   4   0  19      103.90       73.97     10.43 o 
   6   0  19     2790.86     2996.63     51.53 o 
   8   0  19      223.88      239.84     34.97 o 
  10   0  19     2026.96     1732.36    107.31 o 
  12   0  19       95.93      112.02     28.58 o 
  14   0  19      342.17      349.27     42.93 o 
  16   0  19      251.56      293.60     43.90 o 
   1   1  19      803.06      830.11     26.65 o 
   2   1  19      655.86      778.60     21.18 o 
   3   1  19     1810.90     1920.36     34.95 o 
   4   1  19     1351.59     1444.43     26.67 o 
   5   1  19      813.20      858.55     19.40 o 
   6   1  19       46.56       57.74      8.58 o 
   7   1  19      872.42      851.99     34.18 o 
   8   1  19       40.12       29.34      8.55 o 
   9   1  19      789.86      757.02     32.49 o 
  10   1  19       15.44       20.62     13.33 o 
  11   1  19       75.93       96.12     18.52 o 
  12   1  19      787.58      759.88     37.53 o 
  13   1  19       64.74       87.77     19.31 o 
  14   1  19       26.40       41.62     18.25 o 
  15   1  19       14.81       30.93     18.86 o 
  16   1  19       52.02       48.58     20.87 o 
   1   2  19      538.48      633.95     18.26 o 
   2   2  19      321.82      359.36     12.22 o 
   3   2  19     1005.16     1079.29     27.74 o 
   4   2  19       49.39       56.26      9.83 o 
   5   2  19       15.25        9.41      6.31 o 
   6   2  19       69.63       53.37     13.76 o 
   7   2  19      441.25      420.24     19.97 o 
   8   2  19      918.30      950.34     26.78 o 
   9   2  19      591.90      593.90     22.48 o 
  10   2  19      970.10      973.92     32.75 o 
  11   2  19      364.54      363.66     27.41 o 
  12   2  19      252.30      264.76     25.90 o 
  13   2  19        4.85       -7.18     14.34 o 
  14   2  19      242.48      232.74     27.19 o 
  15   2  19       38.47       42.76     21.76 o 
  16   2  19       46.62       54.98     25.56 o 
   1   3  19      102.69       82.85      8.92 o 
   2   3  19      333.62      354.12     13.95 o 
   3   3  19      215.84      192.61     13.18 o 
   4   3  19       50.38       70.66     10.54 o 
   5   3  19      823.10      807.46     24.49 o 
   6   3  19      525.62      501.59     20.84 o 
   7   3  19     2908.93     2890.81     51.28 o 
   8   3  19      476.92      505.21     24.86 o 
   9   3  19      549.47      562.91     29.18 o 
  10   3  19      170.37      176.36     20.67 o 
  11   3  19      213.87      222.93     22.74 o 
  12   3  19       36.49       27.31     15.87 o 
  13   3  19      416.10      412.59     47.78 o 
  14   3  19       47.71       60.65     27.64 o 
  15   3  19       34.30       51.78     24.07 o 
   1   4  19      239.05      260.03     14.48 o 
   2   4  19      349.25      336.31     14.69 o 
   3   4  19       91.76      100.49     13.07 o 
   4   4  19       23.45       41.99     10.86 o 
   5   4  19     1784.60     1800.12     42.15 o 
   6   4  19     3078.14     2933.37     57.71 o 
   7   4  19      909.66      856.64     37.00 o 
   8   4  19      633.86      626.16     48.47 o 
   9   4  19      296.68      270.13     23.98 o 
  10   4  19      346.45      346.84     40.69 o 
  11   4  19        5.13        4.03     14.04 o 
  12   4  19      115.85      146.23     22.67 o 
  13   4  19       55.90       76.79     24.67 o 
  14   4  19      214.59      301.40     41.12 o 
  15   4  19       23.27       36.24     24.07 o 
   1   5  19     1005.28      910.06     26.64 o 
   2   5  19      202.34      203.43     13.89 o 
   3   5  19      561.23      480.99     24.78 o 
   4   5  19      132.94      102.03     13.93 o 
   5   5  19      283.46      309.71     20.97 o 
   6   5  19       23.95       11.66     11.59 o 
   7   5  19      212.67      197.03     21.62 o 
   8   5  19      109.98       94.95     18.04 o 
   9   5  19       88.78       98.59     19.19 o 
  10   5  19       78.65       84.69     19.48 o 
  11   5  19      247.51      284.57     27.94 o 
  12   5  19       44.16       32.85     18.01 o 
  13   5  19      130.71      168.65     26.86 o 
  14   5  19       15.64       30.04     21.60 o 
   1   6  19       49.45       66.54     14.24 o 
   2   6  19      596.38      577.97     24.88 o 
   3   6  19       57.87       60.42     12.97 o 
   4   6  19      733.13      796.70     29.61 o 
   5   6  19      793.43      785.20     29.99 o 
   6   6  19      243.00      231.81     19.72 o 
   7   6  19       47.52       36.05     14.34 o 
   8   6  19      563.89      574.23     34.20 o 
   9   6  19      382.18      365.40     29.97 o 
  10   6  19      214.79      262.56     28.16 o 
  11   6  19        7.59       18.48     17.54 o 
  12   6  19       14.89       11.81     19.65 o 
   1   7  19      316.21      355.38     25.47 o 
   2   7  19      127.36      127.10     26.20 o 
   3   7  19      181.36      193.91     22.46 o 
   4   7  19       88.29       97.38     24.03 o 
   5   7  19       25.87       47.88     14.37 o 
   6   7  19      281.02      272.12     22.52 o 
   7   7  19       22.08       20.79     14.11 o 
   8   7  19      103.45       91.81     19.18 o 
   9   7  19      129.53      160.34     22.39 o 
  10   7  19      487.24      500.00     33.59 o 
   1   8  19       81.06       80.78     21.30 o 
   2   8  19        3.29       30.25     17.73 o 
   3   8  19       44.08       53.43     18.73 o 
   4   8  19      114.37      138.15     30.39 o 
   5   8  19      173.68      187.94     24.69 o 
   6   8  19      126.88      127.86     26.31 o 
   7   8  19       28.23       25.48     17.89 o 
   1   9  19      167.40      170.93     28.70 o 
   0   0  20    13619.68    13048.13    359.97 o 
   2   0  20       50.58       52.97      9.43 o 
   4   0  20     1464.24     1295.86     51.31 o 
   6   0  20      125.70      131.30     10.08 o 
   8   0  20      531.47      534.96     39.72 o 
  10   0  20      369.16      372.84     37.72 o 
  12   0  20      737.61      594.82     48.51 o 
  14   0  20     1625.67     1746.09    217.14 o 
  16   0  20      426.43      419.49     50.48 o 
   0   1  20      209.62      199.98     20.53 o 
   1   1  20     1880.16     1877.97     41.16 o 
   2   1  20      203.57      166.60     13.99 o 
   3   1  20      597.14      633.88     27.46 o 
   4   1  20      166.95      180.72     11.15 o 
   5   1  20      763.03      643.35     28.10 o 
   6   1  20       10.72        3.76      7.61 o 
   7   1  20      349.08      355.47     15.87 o 
   8   1  20       24.43       34.79     10.10 o 
   9   1  20     1584.96     1506.12     46.56 o 
  10   1  20      123.24       99.14     17.99 o 
  11   1  20      143.07      155.85     24.64 o 
  12   1  20      809.03      697.23     36.40 o 
  13   1  20     1417.39     1444.04     51.30 o 
  14   1  20      138.19      119.46     23.23 o 
  15   1  20       26.08       13.14     18.16 o 
  16   1  20       37.45        8.84     29.99 o 
   0   2  20     2304.76     2157.06     48.71 o 
   1   2  20      289.35      338.32     13.16 o 
   2   2  20       30.19       35.41      6.08 o 
   3   2  20      161.34      208.39     12.15 o 
   4   2  20     5563.82     5479.32     93.11 o 
   5   2  20      155.30      157.42     16.22 o 
   6   2  20       63.77       70.39     11.07 o 
   7   2  20      361.02      364.99     19.23 o 
   8   2  20     3973.01     3993.52     85.11 o 
   9   2  20      223.00      244.36     32.69 o 
  10   2  20      115.86       89.48     17.64 o 
  11   2  20      601.36      587.57     33.53 o 
  12   2  20      435.88      438.17     30.86 o 
  13   2  20       30.52       48.11     18.07 o 
  14   2  20      713.55      723.05     40.68 o 
  15   2  20       12.18       13.23     34.51 o 
  16   2  20       12.28        4.93     31.54 o 
   0   3  20        1.42       -4.81      8.74 o 
   1   3  20      138.33      157.39     10.82 o 
   2   3  20      143.70      167.06     12.76 o 
   3   3  20      102.47      110.54     12.85 o 
   4   3  20      483.32      472.14     27.02 o 
   5   3  20     1141.42     1085.10     31.51 o 
   6   3  20       40.81       19.62      9.48 o 
   7   3  20      496.09      481.87     21.34 o 
   8   3  20      680.28      670.61     25.26 o 
   9   3  20      636.66      713.04     26.54 o 
  10   3  20      278.34      261.77     25.08 o 
  11   3  20       83.39       88.39     21.51 o 
  12   3  20       33.33       26.71     15.81 o 
  13   3  20     1041.08     1050.89     54.47 o 
  14   3  20      191.15      222.63     32.45 o 
  15   3  20       10.65       25.35     22.72 o 
   0   4  20     3389.41     3426.24     84.18 o 
   1   4  20      197.18      204.13     13.60 o 
   2   4  20      733.28      697.05     21.93 o 
   3   4  20      208.43      187.90     15.79 o 
   4   4  20      636.98      626.85     25.27 o 
   5   4  20      900.03      869.94     45.64 o 
   6   4  20      283.85      293.12     23.56 o 
   7   4  20      238.40      207.96     18.51 o 
   8   4  20     1248.61     1249.76     54.31 o 
   9   4  20      336.90      361.73     28.32 o 
  10   4  20      175.80      199.84     22.46 o 
  11   4  20       15.00       11.75     14.70 o 
  12   4  20       80.70      166.70     28.45 o 
  13   4  20      316.09      311.78     35.59 o 
  14   4  20       54.83       66.29     24.96 o 
   0   5  20      682.00      658.65     32.94 o 
   1   5  20      983.44      898.14     26.48 o 
   2   5  20       88.99       87.90     12.70 o 
   3   5  20      648.16      642.63     35.23 o 
   4   5  20      262.73      297.90     19.04 o 
   5   5  20      663.50      676.40     35.03 o 
   6   5  20      107.59      110.10     16.27 o 
   7   5  20       70.07       78.79     15.69 o 
   8   5  20      224.16      272.39     24.95 o 
   9   5  20     1476.16     1403.00     70.92 o 
  10   5  20        1.32       24.77     15.82 o 
  11   5  20       90.96      142.32     22.75 o 
  12   5  20       89.15       51.88     19.05 o 
  13   5  20      957.76      943.62     54.84 o 
   0   6  20     3290.51     3243.13     81.62 o 
   1   6  20      231.22      229.03     20.09 o 
   2   6  20       35.93       34.94     13.73 o 
   3   6  20      258.12      302.48     20.34 o 
   4   6  20     3764.68     3621.76     64.74 o 
   5   6  20      122.48      126.43     17.61 o 
   6   6  20       28.48       44.49     13.70 o 
   7   6  20       38.20       40.26     13.90 o 
   8   6  20       83.65      102.40     23.72 o 
   9   6  20      123.31      103.97     22.25 o 
  10   6  20       36.86       62.27     19.57 o 
  11   6  20        7.75       16.75     18.11 o 
  12   6  20      191.43      163.21     27.03 o 
   0   7  20      126.50      168.72     33.66 o 
   1   7  20      408.08      465.22     29.73 o 
   2   7  20      923.17      924.05     37.37 o 
   3   7  20      229.77      229.42     22.87 o 
   4   7  20      207.43      197.59     24.28 o 
   5   7  20      709.77      654.74     30.05 o 
   6   7  20       60.78       57.15     15.41 o 
   7   7  20       91.84       66.69     16.25 o 
   8   7  20      199.91      202.18     21.89 o 
   9   7  20      614.99      605.47     35.16 o 
  10   7  20      107.87       64.71     19.63 o 
   0   8  20      193.78      279.73    106.39 o 
   1   8  20      189.25      162.97     26.31 o 
   2   8  20      105.75      109.31     23.21 o 
   3   8  20      215.59      244.62     28.66 o 
   4   8  20      332.08      369.63     29.88 o 
   5   8  20      336.22      271.50     33.53 o 
   6   8  20       12.20       22.23     17.60 o 
   7   8  20       47.02       28.95     19.23 o 
   2   0  21     1690.29     1939.24     44.36 o 
   4   0  21     1343.37     1437.03     34.24 o 
   6   0  21      219.56      307.88     48.13 o 
   8   0  21      749.01      677.31     87.82 o 
  10   0  21      712.32      673.37     48.74 o 
  12   0  21      312.83      325.67     40.00 o 
  14   0  21     1309.00     1250.45    194.39 o 
  16   0  21      187.18      204.87     39.81 o 
   1   1  21     2222.75     2191.13     47.81 o 
   2   1  21      209.11      226.06     13.15 o 
   3   1  21      767.42      792.59     21.66 o 
   4   1  21      290.97      342.91     13.85 o 
   5   1  21      543.46      516.80     16.05 o 
   6   1  21      288.85      325.09     16.23 o 
   7   1  21      296.28      312.59     16.88 o 
   8   1  21       92.57      102.02     17.02 o 
   9   1  21      528.27      547.29     46.55 o 
  10   1  21      194.86      178.91     21.65 o 
  11   1  21      543.78      567.82     37.39 o 
  12   1  21       17.15       18.77     16.01 o 
  13   1  21      425.48      434.77     32.15 o 
  14   1  21       28.72       15.75     17.06 o 
  15   1  21      230.24      202.37     31.03 o 
  16   1  21       39.70       30.59     20.46 o 
   1   2  21      329.17      351.32     16.56 o 
   2   2  21      329.96      307.25     11.93 o 
   3   2  21       78.20       74.93      9.12 o 
   4   2  21      240.61      236.41     18.38 o 
   5   2  21      155.22      146.09     13.37 o 
   6   2  21      402.72      376.92     19.29 o 
   7   2  21      151.15      180.44     19.61 o 
   8   2  21     2873.94     2787.09     54.22 o 
   9   2  21       39.36       29.31     11.58 o 
  10   2  21       10.94       17.70     14.20 o 
  11   2  21       26.61       46.53     16.45 o 
  12   2  21      349.89      341.36     28.65 o 
  13   2  21       91.62       59.27     18.69 o 
  14   2  21      349.18      338.13     31.43 o 
  15   2  21      388.06      436.62     40.60 o 
  16   2  21       24.03       34.73     31.16 o 
   1   3  21     1116.31     1101.41     31.03 o 
   2   3  21      166.23      189.51     11.40 o 
   3   3  21        2.35       -5.15      7.49 o 
   4   3  21      935.64      922.41     25.94 o 
   5   3  21     1931.40     1847.48     38.14 o 
   6   3  21      789.50      772.48     25.24 o 
   7   3  21     1155.44     1163.11     35.27 o 
   8   3  21      149.84      158.12     15.66 o 
   9   3  21      607.51      635.40     29.03 o 
  10   3  21      843.89      735.01     34.40 o 
  11   3  21       76.27       85.54     21.37 o 
  12   3  21        1.81       13.56     17.86 o 
  13   3  21      130.78      142.85     41.78 o 
  14   3  21        9.82        9.23     19.84 o 
  15   3  21       20.31       -2.76     22.23 o 
   1   4  21      234.90      269.71     15.13 o 
   2   4  21      160.18      215.22     25.23 o 
   3   4  21      272.54      282.05     18.23 o 
   4   4  21      290.83      303.45     19.50 o 
   5   4  21      713.61      677.10     27.09 o 
   6   4  21     2533.28     2393.65     51.53 o 
   7   4  21      101.69       84.60     14.74 o 
   8   4  21      381.25      379.69     23.22 o 
   9   4  21      644.70      602.88     28.58 o 
  10   4  21      536.81      569.95     32.79 o 
  11   4  21       16.12       24.18     14.88 o 
  12   4  21      392.01      439.82     43.10 o 
  13   4  21       68.61       73.71     24.49 o 
  14   4  21      186.13      133.21     42.52 o 
   1   5  21      330.74      360.66     21.58 o 
   2   5  21       75.32       81.91     14.05 o 
   3   5  21     1254.77     1229.50     33.01 o 
   4   5  21     1350.77     1206.94     33.43 o 
   5   5  21      118.50      124.15     16.47 o 
   6   5  21      107.09      141.78     17.32 o 
   7   5  21      454.30      455.74     26.03 o 
   8   5  21      221.16      183.11     19.84 o 
   9   5  21      760.67      757.86     54.47 o 
  10   5  21       61.81       80.91     19.42 o 
  11   5  21       50.39       26.10     18.19 o 
  12   5  21       99.01      117.60     23.28 o 
  13   5  21       66.50      103.56     26.97 o 
   1   6  21      329.30      341.19     23.17 o 
   2   6  21        9.28       38.00     13.29 o 
   3   6  21      784.32      754.84     47.12 o 
   4   6  21       19.24       37.11     12.41 o 
   5   6  21       87.08       94.15     15.21 o 
   6   6  21      197.75      209.18     19.49 o 
   7   6  21       49.40       40.72     13.95 o 
   8   6  21       72.16       65.60     16.87 o 
   9   6  21       45.01       24.19     15.78 o 
  10   6  21      378.82      368.10     34.64 o 
  11   6  21       33.73       37.83     19.03 o 
  12   6  21       52.61       54.34     20.94 o 
   1   7  21       66.73       73.34     19.39 o 
   2   7  21       59.47       71.63     18.09 o 
   3   7  21       43.33       35.73     17.26 o 
   4   7  21      419.98      376.43     27.44 o 
   5   7  21      331.01      337.30     27.08 o 
   6   7  21       33.42       37.04     14.90 o 
   7   7  21      104.10      122.14     18.73 o 
   8   7  21       52.76       66.76     17.04 o 
   9   7  21      316.75      362.32     34.72 o 
  10   7  21       56.39       37.96     17.06 o 
   1   8  21      227.87      208.31     28.43 o 
   2   8  21       83.06       58.14     29.60 o 
   3   8  21       65.48       74.96     21.66 o 
   4   8  21      124.87      124.31     21.79 o 
   5   8  21      292.50      323.60     29.63 o 
   6   8  21      242.87      289.00     28.41 o 
   7   8  21       68.37       43.84     24.31 o 
   0   0  22       32.93       30.27     21.11 o 
   2   0  22     1784.76     1811.63     43.25 o 
   4   0  22      287.75      262.80     17.80 o 
   6   0  22     5039.20     5076.37    125.79 o 
   8   0  22       57.06       44.50     20.82 o 
  10   0  22     1408.50     1382.92     65.98 o 
  12   0  22      886.13      886.23     59.54 o 
  14   0  22      296.20      330.78     52.77 o 
  16   0  22       79.25      119.84     60.07 o 
   0   1  22       55.52       48.92     15.38 o 
   1   1  22     1886.75     1887.99     55.70 o 
   2   1  22       38.22       41.04      8.86 o 
   3   1  22      688.91      688.50     22.72 o 
   4   1  22      330.08      433.65     16.67 o 
   5   1  22      965.17      889.55     21.24 o 
   6   1  22        6.25       -1.03      7.80 o 
   7   1  22      192.88      197.86     14.03 o 
   8   1  22      294.81      288.46     23.93 o 
   9   1  22      944.34     1045.59     40.06 o 
  10   1  22      748.19      732.85     35.83 o 
  11   1  22     1544.77     1543.26     50.97 o 
  12   1  22      124.88      138.37     22.60 o 
  13   1  22      654.07      642.86     37.62 o 
  14   1  22       74.93      109.74     23.14 o 
  15   1  22      546.21      567.67     39.20 o 
  16   1  22       14.62      -12.34     18.94 o 
   0   2  22     5885.73     6029.68    106.45 o 
   1   2  22      323.67      302.32     13.25 o 
   2   2  22     1553.97     1464.89     26.88 o 
   3   2  22      376.52      372.24     20.67 o 
   4   2  22      143.32      130.00     15.65 o 
   5   2  22      134.38      134.67     13.37 o 
   6   2  22      747.02      650.27     33.64 o 
   7   2  22     1214.22     1241.78     33.59 o 
   8   2  22      681.17      643.36     31.73 o 
   9   2  22       36.72       43.74     18.09 o 
  10   2  22       58.07       62.45     16.61 o 
  11   2  22       43.15       51.90     17.45 o 
  12   2  22     1020.37      908.22     42.43 o 
  13   2  22       70.09       82.36     20.38 o 
  14   2  22      111.04       72.32     33.03 o 
  15   2  22      264.37      327.78     69.52 o 
   0   3  22      106.83       75.06     13.57 o 
   1   3  22     2003.52     2027.29     35.73 o 
   2   3  22     1227.70     1192.40     31.16 o 
   3   3  22      337.97      325.84     18.24 o 
   4   3  22      620.93      662.74     22.73 o 
   5   3  22     1412.17     1358.75     32.40 o 
   6   3  22      386.38      340.16     18.57 o 
   7   3  22     2455.11     2380.79     46.77 o 
   8   3  22      403.50      394.02     20.97 o 
   9   3  22      411.39      399.72     21.66 o 
  10   3  22        3.32      -10.36     15.95 o 
  11   3  22      187.59      173.98     27.29 o 
  12   3  22       31.44       19.08     20.20 o 
  13   3  22      465.86      556.34     54.00 o 
  14   3  22       31.92       26.52     21.78 o 
  15   3  22      388.00      449.64     54.27 o 
   0   4  22      933.49      860.52     33.94 o 
   1   4  22       33.31       44.97      9.68 o 
   2   4  22     2674.28     2590.78     51.79 o 
   3   4  22      222.43      218.23     16.98 o 
   4   4  22      636.05      604.11     25.43 o 
   5   4  22     1561.68     1592.09     40.45 o 
   6   4  22     1783.06     1763.05     43.65 o 
   7   4  22      172.23      174.10     34.80 o 
   8   4  22      446.19      429.12     24.66 o 
   9   4  22      131.89      149.82     18.18 o 
  10   4  22      238.69      272.34     25.88 o 
  11   4  22      155.23      187.57     39.31 o 
  12   4  22      203.94      212.36     31.27 o 
  13   4  22      390.28      482.56     42.17 o 
  14   4  22      173.94      170.92     44.89 o 
   0   5  22      195.72      180.53     20.93 o 
   1   5  22      701.93      702.98     31.86 o 
   2   5  22      216.58      221.56     18.74 o 
   3   5  22     1249.21     1081.51     53.91 o 
   4   5  22      259.77      256.61     25.95 o 
   5   5  22       15.70       24.24     12.67 o 
   6   5  22      141.80      137.14     18.03 o 
   7   5  22      301.94      351.13     31.36 o 
   8   5  22      135.85      134.81     18.80 o 
   9   5  22      678.73      646.58     31.80 o 
  10   5  22      479.18      462.39     32.38 o 
  11   5  22      951.03      967.86     52.11 o 
  12   5  22       42.35       12.33     21.34 o 
  13   5  22       17.90       12.89     22.38 o 
   0   6  22      518.52      411.66     42.70 o 
   1   6  22      170.33      178.72     19.31 o 
   2   6  22     1643.23     1528.45     50.39 o 
   3   6  22      575.84      548.72     31.47 o 
   4   6  22      411.52      385.78     30.43 o 
   5   6  22       89.17       82.84     15.48 o 
   6   6  22       57.99       72.04     15.25 o 
   7   6  22       10.43       18.72     12.89 o 
   8   6  22      343.73      364.73     26.88 o 
   9   6  22      163.76      137.11     28.40 o 
  10   6  22      705.05      680.94     50.30 o 
  11   6  22       17.68       13.16     18.72 o 
   0   7  22       87.50      103.56     31.14 o 
   1   7  22      123.60      122.08     22.26 o 
   2   7  22      104.34       97.95     21.29 o 
   3   7  22      481.45      537.61     43.85 o 
   4   7  22       97.62       89.80     18.82 o 
   5   7  22      239.67      249.09     28.00 o 
   6   7  22       97.78       71.62     16.60 o 
   7   7  22      665.43      643.38     33.22 o 
   8   7  22      202.67      234.45     23.46 o 
   9   7  22      460.45      478.60     30.00 o 
   0   8  22       99.96      106.09     33.25 o 
   1   8  22      167.67      193.14     27.50 o 
   2   8  22      552.29      561.86     39.61 o 
   3   8  22       24.87        8.09     19.58 o 
   4   8  22      237.25      209.28     25.50 o 
   5   8  22        4.54       17.21     17.01 o 
   6   8  22      189.12      195.42     26.14 o 
   2   0  23      478.71      573.86     23.52 o 
   4   0  23      101.46      138.20     16.69 o 
   6   0  23      543.04      572.67     40.34 o 
   8   0  23      280.08      149.34     28.05 o 
  10   0  23      394.41      415.58     41.60 o 
  12   0  23      191.80      237.76     36.46 o 
  14   0  23       32.15       52.27     27.51 o 
  16   0  23        8.42       -5.97     26.43 o 
   1   1  23      636.33      709.34     25.66 o 
   2   1  23      324.24      419.48     24.32 o 
   3   1  23      343.49      332.70     15.85 o 
   4   1  23       31.30       35.93      8.39 o 
   5   1  23      792.72      809.04     24.14 o 
   6   1  23       84.54      102.64     12.69 o 
   7   1  23      355.45      349.87     38.23 o 
   8   1  23       29.88       25.78     13.54 o 
   9   1  23      663.17      633.01     42.15 o 
  10   1  23      291.56      271.47     25.64 o 
  11   1  23      770.26      772.92     44.59 o 
  12   1  23      114.89       95.11     34.59 o 
  13   1  23       46.09       38.34     31.93 o 
  14   1  23      107.06      139.67     24.34 o 
  15   1  23      116.75      115.49     24.42 o 
   1   2  23       37.32       31.83      7.75 o 
   2   2  23      188.21      201.16     11.08 o 
   3   2  23      370.64      379.07     27.74 o 
   4   2  23     1013.56      962.63     28.28 o 
   5   2  23      152.10      148.11     14.64 o 
   6   2  23      528.48      538.77     24.84 o 
   7   2  23      296.31      291.00     26.35 o 
   8   2  23      689.41      693.74     90.65 o 
   9   2  23       97.97      100.45     21.75 o 
  10   2  23      314.16      256.52     30.03 o 
  11   2  23        8.21       17.20     15.36 o 
  12   2  23      665.51      711.77     38.85 o 
  13   2  23       43.33       20.87     17.53 o 
  14   2  23      343.71      338.43     31.94 o 
  15   2  23      135.32      138.13     28.83 o 
   1   3  23      509.15      529.24     16.82 o 
   2   3  23      182.90      187.94     17.31 o 
   3   3  23     1026.00     1034.96     29.99 o 
   4   3  23     1091.18     1037.85     28.11 o 
   5   3  23       80.39       76.15     12.08 o 
   6   3  23      142.12      133.45     13.95 o 
   7   3  23      550.53      569.66     23.50 o 
   8   3  23      184.80      196.40     16.61 o 
   9   3  23     2137.57     1868.62    101.80 o 
  10   3  23       86.91       82.07     19.35 o 
  11   3  23      101.53       87.31     25.86 o 
  12   3  23       51.11       57.31     22.48 o 
  13   3  23       95.86       85.67     25.74 o 
  14   3  23      131.75      148.08     30.40 o 
  15   3  23        9.76       37.60     24.63 o 
   1   4  23        8.19        4.05      9.72 o 
   2   4  23       83.94      106.16     18.41 o 
   3   4  23      358.50      343.28     20.18 o 
   4   4  23      359.19      368.92     21.44 o 
   5   4  23     1392.39     1273.39     43.86 o 
   6   4  23       35.86       34.77     12.12 o 
   7   4  23       16.82        8.36     11.66 o 
   8   4  23      421.45      400.56     24.12 o 
   9   4  23       67.97       58.84     15.41 o 
  10   4  23      177.88      154.33     22.04 o 
  11   4  23       69.06       64.90     21.91 o 
  12   4  23      190.24      184.54     42.49 o 
  13   4  23      141.59      135.33     33.67 o 
  14   4  23       22.65       15.84     21.87 o 
   1   5  23      657.80      595.42     33.43 o 
   2   5  23      164.56      177.74     17.89 o 
   3   5  23     1249.88     1226.63     33.67 o 
   4   5  23      173.32      181.29     16.95 o 
   5   5  23        7.81       23.38     11.56 o 
   6   5  23       96.39       74.85     14.92 o 
   7   5  23     1094.83     1072.42     37.43 o 
   8   5  23        7.91       -2.70     12.13 o 
   9   5  23      151.76      167.52     24.46 o 
  10   5  23       32.26       50.99     16.55 o 
  11   5  23      295.45      305.82     45.80 o 
  12   5  23      171.22      160.60     30.23 o 
  13   5  23       29.47       49.71     25.20 o 
   1   6  23       88.93       73.90     18.57 o 
   2   6  23      138.05      163.44     18.93 o 
   3   6  23      605.67      576.82     29.20 o 
   4   6  23      169.89      178.96     19.38 o 
   5   6  23       90.57       93.01     15.77 o 
   6   6  23       86.65       66.87     16.11 o 
   7   6  23        0.26        4.41     12.28 o 
   8   6  23      221.83      211.34     22.92 o 
   9   6  23      118.37      132.28     20.90 o 
  10   6  23       98.27      117.02     20.80 o 
  11   6  23       44.13       25.14     19.63 o 
   1   7  23      295.56      306.99     29.52 o 
   2   7  23        1.70       19.61     17.13 o 
   3   7  23      620.05      620.20     32.97 o 
   4   7  23       24.57       15.67     15.18 o 
   5   7  23      461.30      458.43     30.54 o 
   6   7  23      179.88      194.33     21.24 o 
   7   7  23      523.35      548.64     30.23 o 
   8   7  23        9.46       25.77     15.16 o 
   9   7  23      411.96      418.35     29.11 o 
   1   8  23      124.76      124.61     24.48 o 
   2   8  23       49.25       68.71     21.96 o 
   3   8  23       73.28       53.01     21.67 o 
   4   8  23      148.09      159.59     32.46 o 
   5   8  23       67.43       43.71     23.99 o 
   0   0  24     1796.46     1665.98     81.83 o 
   2   0  24       20.40       13.54     12.08 o 
   4   0  24      865.31      910.57     27.29 o 
   6   0  24     2202.36     2132.13    111.49 o 
   8   0  24      869.91      749.87     49.08 o 
  10   0  24     1630.78     1551.02     72.41 o 
  12   0  24      139.20      151.70     32.78 o 
  14   0  24      231.57      236.43     41.62 o 
   0   1  24       49.61       58.30     17.46 o 
   1   1  24      384.94      403.38     25.38 o 
   2   1  24     2000.82     1873.12     37.79 o 
   3   1  24     2159.28     2133.23     40.52 o 
   4   1  24      124.21      122.95     11.13 o 
   5   1  24      631.38      635.88     22.16 o 
   6   1  24       15.87        8.15     10.85 o 
   7   1  24     1109.07     1026.60     44.82 o 
   8   1  24     1059.30      902.45     67.49 o 
   9   1  24      409.07      404.42     28.55 o 
  10   1  24      567.55      600.80     42.71 o 
  11   1  24     2463.54     2328.94     65.25 o 
  12   1  24      183.09      197.62     25.03 o 
  13   1  24      533.55      509.24     35.65 o 
  14   1  24       66.67      114.38     24.24 o 
  15   1  24      521.39      527.96     52.72 o 
   0   2  24      404.06      436.78     22.22 o 
   1   2  24       45.97       50.54      8.53 o 
   2   2  24     3036.61     2882.81     51.45 o 
   3   2  24       17.86       -3.48      8.34 o 
   4   2  24      462.21      450.79     22.96 o 
   5   2  24      237.73      194.07     15.58 o 
   6   2  24     1166.79     1087.71     31.37 o 
   7   2  24       68.16       66.31     12.07 o 
   8   2  24      190.64      173.72     24.67 o 
   9   2  24      385.49      325.93     31.52 o 
  10   2  24      592.88      552.30     39.59 o 
  11   2  24       65.14       65.70     22.69 o 
  12   2  24      179.43      222.34     26.21 o 
  13   2  24       55.61       63.36     25.98 o 
  14   2  24      679.99      718.34     42.26 o 
  15   2  24       37.27       30.40     21.06 o 
   0   3  24      473.59      452.78     32.32 o 
   1   3  24     1011.30     1026.37     26.80 o 
   2   3  24       70.36       88.32     12.46 o 
   3   3  24     1498.67     1449.98     44.94 o 
   4   3  24      749.11      723.55     24.27 o 
   5   3  24       51.19       37.07     11.05 o 
   6   3  24       94.93       98.81     19.35 o 
   7   3  24     1071.30     1001.71     29.73 o 
   8   3  24      200.88      200.06     17.82 o 
   9   3  24      605.73      613.09     34.85 o 
  10   3  24       46.97       16.54     20.57 o 
  11   3  24       54.09       26.19     19.40 o 
  12   3  24      335.06      303.33     51.47 o 
  13   3  24       58.45       32.29     22.53 o 
  14   3  24       29.46        4.83     22.10 o 
   0   4  24     1049.24      948.89     36.02 o 
   1   4  24       52.44       21.83     10.86 o 
   2   4  24     3524.98     3422.30     62.81 o 
   3   4  24      397.44      426.11     24.72 o 
   4   4  24      165.85      212.01     18.08 o 
   5   4  24      465.39      438.28     30.29 o 
   6   4  24     1186.03     1216.56     37.19 o 
   7   4  24        9.33       -0.01     11.47 o 
   8   4  24       80.23       77.29     15.31 o 
   9   4  24      178.44      179.94     19.87 o 
  10   4  24      640.45      577.21     40.93 o 
  11   4  24        2.22      -10.78     17.83 o 
  12   4  24      114.25       92.48     25.94 o 
  13   4  24        0.59        7.97     20.54 o 
   0   5  24       34.92       27.28     62.92 o 
   1   5  24      504.66      508.10     25.90 o 
   2   5  24      401.71      390.67     23.03 o 
   3   5  24       87.12       79.23     15.14 o 
   4   5  24       13.23       13.25     10.94 o 
   5   5  24      145.40      160.02     18.32 o 
   6   5  24       45.90       37.98     14.08 o 
   7   5  24      933.64      923.85     35.74 o 
   8   5  24       38.69       55.01     15.05 o 
   9   5  24       52.16       56.16     15.98 o 
  10   5  24      138.97      162.83     23.04 o 
  11   5  24      567.79      572.95     44.14 o 
  12   5  24       21.54       18.59     29.54 o 
   0   6  24     1445.30     1458.13     78.06 o 
   1   6  24       17.39       17.34     16.42 o 
   2   6  24      266.74      242.55     26.22 o 
   3   6  24      139.58      122.05     17.79 o 
   4   6  24      361.40      336.03     32.52 o 
   5   6  24       82.37       77.00     19.51 o 
   6   6  24      267.59      254.61     21.63 o 
   7   6  24        0.17        3.43     12.86 o 
   8   6  24        0.66       -7.47     14.18 o 
   9   6  24      271.41      237.81     24.55 o 
  10   6  24      515.19      567.66     33.83 o 
  11   6  24       26.93       21.45     18.89 o 
   0   7  24      254.09      300.14     42.71 o 
   1   7  24      391.05      379.57     36.19 o 
   2   7  24       83.24       67.30     20.17 o 
   3   7  24     1256.45     1199.07     50.77 o 
   4   7  24       51.63       62.85     17.94 o 
   5   7  24      495.24      507.53     32.20 o 
   6   7  24       25.15       40.35     15.59 o 
   7   7  24      374.75      376.47     26.95 o 
   8   7  24       13.89       -2.69     14.40 o 
   0   8  24      113.76      157.22     40.27 o 
   1   8  24      316.56      286.32     31.65 o 
   2   8  24      582.43      629.91     59.79 o 
   3   8  24      142.30      127.52     37.03 o 
   4   8  24      139.60      139.86     29.82 o 
   5   8  24      248.55      208.95     30.52 o 
   2   0  25       80.62      117.89     14.29 o 
   4   0  25     1172.51     1227.22     59.77 o 
   6   0  25       99.38      139.32     38.10 o 
   8   0  25       79.99       68.25     23.44 o 
  10   0  25      814.66      801.48     55.11 o 
  12   0  25      161.79      147.91     34.11 o 
  14   0  25      337.13      446.07     50.34 o 
   1   1  25      723.85      698.08     26.50 o 
   2   1  25      468.89      470.30     19.39 o 
   3   1  25     2312.84     2340.80     43.59 o 
   4   1  25       15.60       10.97      7.97 o 
   5   1  25      614.11      600.70     57.60 o 
   6   1  25       37.35       64.67     14.13 o 
   7   1  25      157.44      168.01     24.23 o 
   8   1  25      516.20      641.12     39.23 o 
   9   1  25      299.49      312.73     26.45 o 
  10   1  25     2007.60     1891.98     57.39 o 
  11   1  25      163.28      176.04     25.48 o 
  12   1  25       14.87       12.56     16.86 o 
  13   1  25      128.55      164.57     24.75 o 
  14   1  25       11.77        2.31     18.06 o 
  15   1  25       12.18        1.89     25.67 o 
   1   2  25      250.94      250.36     13.37 o 
   2   2  25     1322.74     1241.55     31.58 o 
   3   2  25      300.28      301.84     19.55 o 
   4   2  25     1715.48     1722.61     43.94 o 
   5   2  25      191.12      171.89     15.25 o 
   6   2  25      432.76      401.27     20.85 o 
   7   2  25      588.54      567.90     30.18 o 
   8   2  25       66.09       48.95     18.61 o 
   9   2  25      148.93      147.75     25.14 o 
  10   2  25      222.27      213.61     29.61 o 
  11   2  25      166.95      130.01     26.80 o 
  12   2  25      463.26      493.15     41.57 o 
  13   2  25        0.63       -6.22     17.07 o 
  14   2  25      391.78      451.11     38.94 o 
  15   2  25       12.00        7.99     18.83 o 
   1   3  25      691.08      704.95     27.31 o 
   2   3  25      299.85      316.74     21.57 o 
   3   3  25       70.26       62.11     12.33 o 
   4   3  25      104.07       91.49     12.58 o 
   5   3  25      148.63      134.26     14.23 o 
   6   3  25      192.84      173.42     15.56 o 
   7   3  25      336.76      319.57     21.90 o 
   8   3  25      101.11       78.66     16.66 o 
   9   3  25      371.37      354.75     29.06 o 
  10   3  25      117.78      124.64     21.24 o 
  11   3  25      254.99      227.01     26.51 o 
  12   3  25      186.20      201.37     37.04 o 
  13   3  25       43.83       13.91     21.74 o 
  14   3  25      120.62      119.61     29.02 o 
   1   4  25      529.98      498.52     23.28 o 
   2   4  25       99.15      106.22     14.53 o 
   3   4  25      372.18      359.45     27.88 o 
   4   4  25      329.01      315.52     20.57 o 
   5   4  25      144.75      165.34     17.38 o 
   6   4  25      149.82      170.85     23.20 o 
   7   4  25       13.27       -3.51     14.75 o 
   8   4  25      241.56      271.93     35.81 o 
   9   4  25      286.17      263.71     30.65 o 
  10   4  25      180.05      221.85     29.73 o 
  11   4  25       11.05       27.23     26.03 o 
  12   4  25      131.04      143.93     28.44 o 
  13   4  25       64.64       47.61     25.47 o 
   1   5  25      447.28      403.41     28.28 o 
   2   5  25      112.89       97.15     15.57 o 
   3   5  25      737.39      728.83     32.27 o 
   4   5  25       56.51       47.06     13.20 o 
   5   5  25      671.07      683.13     30.30 o 
   6   5  25      120.46      109.11     17.01 o 
   7   5  25      409.38      409.08     26.05 o 
   8   5  25       25.01       20.76     14.65 o 
   9   5  25      490.30      485.35     29.38 o 
  10   5  25      342.37      293.10     34.70 o 
  11   5  25       16.31       31.17     21.71 o 
  12   5  25      100.97      114.80     29.71 o 
   1   6  25      227.70      185.68     38.04 o 
   2   6  25      420.54      373.92     31.35 o 
   3   6  25      101.47      147.44     19.15 o 
   4   6  25       84.80      105.62     16.06 o 
   5   6  25        7.76       -3.90     13.83 o 
   6   6  25      224.76      217.74     21.07 o 
   7   6  25      119.51      117.48     17.72 o 
   8   6  25      444.20      432.40     29.09 o 
   9   6  25       58.82       57.61     18.13 o 
  10   6  25      497.29      534.98     37.50 o 
   1   7  25      618.58      647.54     40.01 o 
   2   7  25        4.93       -9.68     18.59 o 
   3   7  25     1022.97     1024.30     74.99 o 
   4   7  25       41.08       10.16     17.92 o 
   5   7  25      341.38      336.74     39.76 o 
   6   7  25      560.36      585.46     31.36 o 
   7   7  25       53.90       72.36     18.01 o 
   8   7  25       17.30       12.89     15.49 o 
   1   8  25      291.66      314.90     33.65 o 
   2   8  25      115.53      120.04     26.09 o 
   3   8  25      249.30      233.49     30.45 o 
   4   8  25       97.48      110.05     30.12 o 
   0   0  26      828.66      964.74     63.97 o 
   2   0  26     1084.71     1072.39     64.73 o 
   4   0  26      532.71      607.77     35.59 o 
   6   0  26      242.27      175.83     43.05 o 
   8   0  26      190.47      209.93     33.43 o 
  10   0  26      660.11      585.91     84.70 o 
  12   0  26      497.59      443.78     48.98 o 
  14   0  26       55.67       85.83     32.66 o 
   0   1  26      313.25      354.60     31.92 o 
   1   1  26     4881.65     4871.01     85.40 o 
   2   1  26       13.47       13.88      8.80 o 
   3   1  26     2566.51     2558.26     46.90 o 
   4   1  26      423.58      419.38     18.03 o 
   5   1  26      814.51      796.86     36.14 o 
   6   1  26       15.73        2.99     11.65 o 
   7   1  26       10.70       17.22     16.30 o 
   8   1  26      540.72      518.57     49.65 o 
   9   1  26      253.08      256.30     30.30 o 
  10   1  26      110.88       70.67     18.63 o 
  11   1  26       89.55      114.88     21.28 o 
  12   1  26       35.51       20.84     17.57 o 
  13   1  26     1377.22     1386.67     53.81 o 
  14   1  26       29.95       41.98     20.29 o 
  15   1  26       21.52       26.75     21.56 o 
   0   2  26     9411.81     8880.86    193.96 o 
   1   2  26      240.00      218.95     16.13 o 
   2   2  26      498.90      530.41     21.98 o 
   3   2  26      157.05      148.52     16.20 o 
   4   2  26     1270.98     1088.81     34.63 o 
   5   2  26       10.21       34.39     10.93 o 
   6   2  26      269.20      236.71     17.44 o 
   7   2  26       73.55      103.00     21.53 o 
   8   2  26      568.61      599.87     46.47 o 
   9   2  26       41.18       54.42     20.75 o 
  10   2  26       49.20       51.85     21.17 o 
  11   2  26      182.59      210.51     30.79 o 
  12   2  26     1013.14     1030.08     78.49 o 
  13   2  26        1.59      -20.91     19.59 o 
  14   2  26      487.38      546.75     39.77 o 
   0   3  26       58.11       54.74     16.74 o 
   1   3  26       77.16       86.66     11.48 o 
   2   3  26      425.63      458.48     33.26 o 
   3   3  26     1571.09     1595.19     41.98 o 
   4   3  26       58.62       44.65     12.09 o 
   5   3  26     1450.68     1269.14     47.67 o 
   6   3  26      740.07      735.06     26.22 o 
   7   3  26       79.93       58.86     15.99 o 
   8   3  26       85.08       92.40     19.51 o 
   9   3  26      820.85      786.68     39.06 o 
  10   3  26      106.55       93.24     26.08 o 
  11   3  26      212.48      236.71     27.47 o 
  12   3  26      139.30      174.13     30.01 o 
  13   3  26      329.99      351.93     39.24 o 
  14   3  26      235.16      207.31     34.24 o 
   0   4  26      280.85      275.19     32.72 o 
   1   4  26      650.17      605.26     30.99 o 
   2   4  26      777.49      753.17     28.40 o 
   3   4  26     1116.79     1101.05     38.24 o 
   4   4  26     1814.57     1729.97     43.40 o 
   5   4  26      814.96      768.49     30.02 o 
   6   4  26      356.33      330.04     22.05 o 
   7   4  26       14.80        2.84     12.15 o 
   8   4  26     2154.60     2140.48     52.26 o 
   9   4  26      216.86      221.56     30.07 o 
  10   4  26      231.84      251.30     64.02 o 
  11   4  26       79.45       78.73     24.45 o 
  12   4  26      585.38      578.34     57.83 o 
  13   4  26      235.90      255.18     35.42 o 
   0   5  26      366.26      385.64     59.45 o 
   1   5  26      404.78      387.67     38.56 o 
   2   5  26     1239.91     1180.66     44.32 o 
   3   5  26     2534.02     2590.16     59.34 o 
   4   5  26       99.00       95.71     14.92 o 
   5   5  26     1043.21      954.31     34.77 o 
   6   5  26       26.40       22.37     13.40 o 
   7   5  26      793.27      759.70     33.65 o 
   8   5  26       94.96       73.37     16.72 o 
   9   5  26     1183.65     1121.50     41.10 o 
  10   5  26      458.62      486.28     40.93 o 
  11   5  26      138.90      190.86     31.70 o 
  12   5  26       38.69       37.26     23.17 o 
   0   6  26      500.28      492.49     46.93 o 
   1   6  26      179.89      168.76     23.20 o 
   2   6  26       73.17       53.81     18.36 o 
   3   6  26       90.78       66.02     21.75 o 
   4   6  26      182.72      159.64     20.28 o 
   5   6  26        0.46       -9.65     13.66 o 
   6   6  26      112.30      147.94     20.60 o 
   7   6  26      229.55      218.72     21.47 o 
   8   6  26      341.15      322.88     28.71 o 
   9   6  26       56.30       37.92     17.25 o 
  10   6  26       47.28       43.69     24.40 o 
   0   7  26      111.17      127.29     34.21 o 
   1   7  26      183.70      224.17     27.70 o 
   2   7  26      210.73      237.20     28.87 o 
   3   7  26       78.08       81.61     22.00 o 
   4   7  26       11.44       19.34     18.71 o 
   5   7  26      620.48      699.88     42.42 o 
   6   7  26       44.04       32.66     20.88 o 
   7   7  26      237.89      272.76     24.50 o 
   8   7  26        6.72       15.17     16.03 o 
   0   8  26      223.16      283.40     73.95 o 
   1   8  26       61.26       43.51     21.72 o 
   2   8  26        2.43        1.80     22.28 o 
   3   8  26       14.75        0.15     19.27 o 
   2   0  27     5447.65     5506.93    102.35 o 
   4   0  27      131.29      119.61     21.51 o 
   6   0  27      869.33      740.50     70.68 o 
   8   0  27      369.12      371.45     40.02 o 
  10   0  27      111.52       83.35     44.36 o 
  12   0  27      385.48      358.09     45.19 o 
  14   0  27      300.98      341.15     48.27 o 
   1   1  27     5176.93     5291.33     91.87 o 
   2   1  27      408.93      411.98     20.63 o 
   3   1  27     1845.96     1862.32     39.04 o 
   4   1  27      173.11      178.50     15.67 o 
   5   1  27      325.39      326.35     25.86 o 
   6   1  27       48.75       26.35     23.47 o 
   7   1  27      155.85      151.48     24.57 o 
   8   1  27      590.13      481.83     36.21 o 
   9   1  27      234.46      228.82     30.29 o 
  10   1  27        7.85       22.04     19.15 o 
  11   1  27       23.41       12.77     16.47 o 
  12   1  27       32.25        8.96     16.85 o 
  13   1  27      223.89      208.65     28.02 o 
  14   1  27       50.24       32.96     20.68 o 
   1   2  27      217.16      246.26     17.38 o 
   2   2  27       42.43       61.78     11.76 o 
   3   2  27      517.75      502.91     21.46 o 
   4   2  27      643.44      649.71     27.93 o 
   5   2  27      211.97      210.82     20.23 o 
   6   2  27       20.02       15.05     12.75 o 
   7   2  27       41.39       22.38     17.29 o 
   8   2  27      276.54      201.83     27.54 o 
   9   2  27       43.93       51.29     21.38 o 
  10   2  27       20.78       45.53     20.53 o 
  11   2  27      337.60      320.87     55.56 o 
  12   2  27       81.86       68.72     23.96 o 
  13   2  27       56.00       96.99     36.70 o 
  14   2  27      578.13      617.03     49.41 o 
   1   3  27      353.84      372.83     18.49 o 
   2   3  27     1261.73     1162.12     32.74 o 
   3   3  27     1245.86     1269.72     34.86 o 
   4   3  27      427.06      417.70     26.86 o 
   5   3  27     1447.07     1462.33     35.80 o 
   6   3  27       46.86       14.44      9.50 o 
   7   3  27      176.38      207.92     19.89 o 
   8   3  27      189.78      184.63     23.13 o 
   9   3  27      653.90      654.25     37.05 o 
  10   3  27       96.39       91.73     20.67 o 
  11   3  27       22.03       27.47     18.41 o 
  12   3  27      224.14      284.63     34.84 o 
  13   3  27       70.64       76.35     25.66 o 
   1   4  27      210.00      185.91     37.64 o 
   2   4  27      102.10      106.54     15.09 o 
   3   4  27     1287.91     1228.68     39.97 o 
   4   4  27      108.69      117.25     17.68 o 
   5   4  27     1040.99      952.16     33.08 o 
   6   4  27       66.41       77.59     14.77 o 
   7   4  27       82.05       62.38     15.38 o 
   8   4  27      327.13      347.82     28.24 o 
   9   4  27      569.63      600.77     41.93 o 
  10   4  27      472.07      566.45     42.94 o 
  11   4  27      290.35      275.53     41.13 o 
  12   4  27      543.54      527.03     44.42 o 
  13   4  27       91.36      107.31     29.05 o 
   1   5  27      664.05      620.93     34.07 o 
   2   5  27      592.58      582.21     33.17 o 
   3   5  27     1223.42     1228.09     41.21 o 
   4   5  27      390.93      358.72     25.99 o 
   5   5  27      214.86      194.28     20.18 o 
   6   5  27       50.75       46.00     14.61 o 
   7   5  27      169.93      161.44     19.65 o 
   8   5  27       54.96       51.72     16.28 o 
   9   5  27      427.34      436.02     62.35 o 
  10   5  27      254.78      224.31     32.38 o 
  11   5  27      172.23      210.60     52.54 o 
   1   6  27       14.48       -2.96     15.17 o 
   2   6  27      355.80      290.60     28.45 o 
   3   6  27      106.33      134.30     22.50 o 
   4   6  27      623.44      609.34     69.31 o 
   5   6  27      164.60      181.85     19.96 o 
   6   6  27       97.36       83.37     16.53 o 
   7   6  27      159.05      134.10     19.23 o 
   8   6  27      238.53      285.52     26.29 o 
   9   6  27        9.68       -8.42     14.95 o 
  10   6  27      418.95      402.32     46.50 o 
   1   7  27        6.41       -2.51     17.04 o 
   2   7  27       56.30       42.52     25.38 o 
   3   7  27       82.74       86.50     22.51 o 
   4   7  27        2.57        4.67     18.53 o 
   5   7  27      652.47      632.53     46.72 o 
   6   7  27      114.24      130.79     27.64 o 
   7   7  27       28.90       10.20     15.72 o 
   1   8  27      187.88      188.31     29.70 o 
   2   8  27       10.94       38.37     21.65 o 
   0   0  28      733.00      690.27     58.30 o 
   2   0  28      232.57      351.20     21.77 o 
   4   0  28       15.89       23.85     17.07 o 
   6   0  28       47.13       54.49     32.96 o 
   8   0  28      727.50      768.60     79.03 o 
  10   0  28      190.65      165.23     33.39 o 
  12   0  28     1431.11     1383.94     75.62 o 
  14   0  28      225.12      222.36     43.10 o 
   0   1  28    13064.56    13276.10    395.41 o 
   1   1  28     1931.31     2083.72     43.65 o 
   2   1  28       18.57       29.04     10.47 o 
   3   1  28      231.16      267.86     16.55 o 
   4   1  28     1197.76     1215.77     45.09 o 
   5   1  28      372.65      389.92     28.17 o 
   6   1  28      155.07      178.41     31.54 o 
   7   1  28      381.63      415.45     42.85 o 
   8   1  28     1263.36     1237.88     53.46 o 
   9   1  28      719.08      687.43     44.04 o 
  10   1  28       60.74       57.64     25.74 o 
  11   1  28      361.88      391.99     38.05 o 
  12   1  28       35.39       27.23     18.16 o 
  13   1  28      897.51      990.99     57.73 o 
  14   1  28      278.26      322.61     36.99 o 
   0   2  28     2352.03     2420.87     63.37 o 
   1   2  28      121.91      160.73     15.55 o 
   2   2  28      566.60      499.21     32.94 o 
   3   2  28     1182.88     1140.98     40.49 o 
   4   2  28     2528.45     2421.07     55.62 o 
   5   2  28       87.58       86.52     31.62 o 
   6   2  28     1150.49     1086.26     41.12 o 
   7   2  28      318.67      281.72     30.07 o 
   8   2  28     1124.17     1158.70     52.35 o 
   9   2  28      190.60      129.30     26.32 o 
  10   2  28      685.62      738.35     47.21 o 
  11   2  28      208.06      148.12     30.85 o 
  12   2  28      280.01      252.67     35.79 o 
  13   2  28      685.30      761.48     52.48 o 
  14   2  28      421.15      363.73     41.89 o 
   0   3  28      759.78      852.30     39.92 o 
   1   3  28      991.83     1028.38     32.74 o 
   2   3  28      362.35      394.31     21.27 o 
   3   3  28     1633.81     1635.94     40.27 o 
   4   3  28      456.49      512.26     24.31 o 
   5   3  28     1376.48     1322.46     36.99 o 
   6   3  28      149.69      120.06     19.84 o 
   7   3  28      743.38      726.80     31.56 o 
   8   3  28       28.78       15.62     16.09 o 
   9   3  28      464.77      497.87     33.73 o 
  10   3  28      120.11      132.10     24.10 o 
  11   3  28       11.47        1.80     17.02 o 
  12   3  28        5.14      -15.86     18.47 o 
  13   3  28      101.70       53.98     24.91 o 
   0   4  28     1824.55     1793.10     72.98 o 
   1   4  28       37.94       36.28     15.20 o 
   2   4  28      870.59      904.35     39.86 o 
   3   4  28      880.39      861.07     47.36 o 
   4   4  28      109.08      136.61     18.70 o 
   5   4  28       42.01       43.45     14.54 o 
   6   4  28      120.14      152.57     18.20 o 
   7   4  28       65.31       76.27     16.14 o 
   8   4  28      274.54      262.15     35.61 o 
   9   4  28       58.30       98.58     23.84 o 
  10   4  28      234.00      300.69     34.62 o 
  11   4  28      142.24      142.79     30.06 o 
  12   4  28       71.25       74.92     30.70 o 
   0   5  28      276.85      221.85     34.00 o 
   1   5  28     1110.42     1093.83     44.21 o 
   2   5  28       15.52       12.38     14.63 o 
   3   5  28     1044.50     1150.12     44.57 o 
   4   5  28     1029.33     1091.81     37.72 o 
   5   5  28      592.74      574.71     27.24 o 
   6   5  28      112.06      140.93     19.25 o 
   7   5  28       99.09      124.34     19.26 o 
   8   5  28       24.86        0.50     13.56 o 
   9   5  28      578.29      646.75     80.67 o 
  10   5  28      181.82      141.36     28.92 o 
  11   5  28      664.51      632.59     57.05 o 
   0   6  28      833.38      819.86     93.65 o 
   1   6  28       12.58       28.09     17.89 o 
   2   6  28      162.04      140.01     23.86 o 
   3   6  28       83.17       83.61     22.73 o 
   4   6  28     1057.34     1079.96     47.60 o 
   5   6  28       59.48       75.23     17.82 o 
   6   6  28      340.92      362.97     24.98 o 
   7   6  28      134.96      107.59     18.91 o 
   8   6  28      198.56      215.42     22.83 o 
   9   6  28        5.70       19.99     19.40 o 
   0   7  28       11.83        5.74     24.91 o 
   1   7  28      222.43      226.89     28.82 o 
   2   7  28      304.12      310.39     31.68 o 
   3   7  28       33.12       62.71     22.07 o 
   4   7  28       42.61       32.93     20.82 o 
   5   7  28      345.73      367.89     34.78 o 
   6   7  28        7.07       18.54     19.70 o 
   2   0  29     1432.34     1547.62     60.95 o 
   4   0  29       49.31       29.55     18.29 o 
   6   0  29      115.52       76.18     36.65 o 
   8   0  29      303.36      243.65     55.26 o 
  10   0  29     1565.04     1479.09     74.94 o 
  12   0  29     1008.13      891.16     64.95 o 
  14   0  29      660.44      637.69     60.50 o 
   1   1  29     1723.57     1730.08     39.90 o 
   2   1  29     1049.05      990.48     29.28 o 
   3   1  29      310.82      323.27     21.86 o 
   4   1  29       72.57      106.36     19.63 o 
   5   1  29      212.43      239.45     24.33 o 
   6   1  29      109.43       41.85     58.73 o 
   7   1  29      483.10      412.55     43.16 o 
   8   1  29      428.04      445.01     36.98 o 
   9   1  29      305.99      308.65     34.05 o 
  10   1  29        7.96        3.71     18.17 o 
  11   1  29      142.91      130.28     38.22 o 
  12   1  29       72.99      109.29     28.02 o 
  13   1  29       33.71       40.12     21.25 o 
  14   1  29      265.08      348.26     35.47 o 
   1   2  29     1413.54     1399.81     36.58 o 
   2   2  29      675.18      625.14     34.55 o 
   3   2  29      392.31      446.47     24.88 o 
   4   2  29      194.28      222.23     19.64 o 
   5   2  29       95.08       79.74     19.95 o 
   6   2  29      117.67      123.58     21.69 o 
   7   2  29       58.02       84.30     21.39 o 
   8   2  29      124.61      134.01     25.09 o 
   9   2  29       51.56       66.79     22.75 o 
  10   2  29      337.10      364.58     37.35 o 
  11   2  29       61.51       37.27     24.38 o 
  12   2  29      210.37      251.93     45.15 o 
  13   2  29       37.37       59.57     26.22 o 
   1   3  29     1423.57     1473.14     39.74 o 
   2   3  29      241.43      207.40     17.56 o 
   3   3  29     2874.18     2750.89     62.40 o 
   4   3  29     1319.94     1232.24     35.65 o 
   5   3  29       11.93       19.18     16.65 o 
   6   3  29      357.12      330.79     23.30 o 
   7   3  29      111.77      134.03     21.10 o 
   8   3  29       52.24       33.66     17.31 o 
   9   3  29      216.51      213.62     26.06 o 
  10   3  29       89.42       62.35     20.32 o 
  11   3  29      177.16      177.75     26.12 o 
  12   3  29        1.55       23.37     18.34 o 
  13   3  29       33.13       43.91     24.51 o 
   1   4  29       33.40       31.74     14.91 o 
   2   4  29       26.49       58.18     16.03 o 
   3   4  29      227.70      232.27     19.70 o 
   4   4  29       45.91       58.14     16.01 o 
   5   4  29      931.47      860.84     39.05 o 
   6   4  29     1186.61     1190.14     38.08 o 
   7   4  29      430.01      398.30     29.30 o 
   8   4  29        3.56       12.93     18.16 o 
   9   4  29        1.78       -4.94     17.37 o 
  10   4  29      409.33      414.93     38.91 o 
  11   4  29      149.18      163.49     30.69 o 
  12   4  29       88.65       80.24     37.19 o 
   1   5  29      260.15      294.16     26.69 o 
   2   5  29      175.34      199.46     24.37 o 
   3   5  29      106.17      127.52     21.17 o 
   4   5  29      452.00      457.62     32.02 o 
   5   5  29     1176.99     1164.56     39.73 o 
   6   5  29        3.29       20.27     13.92 o 
   7   5  29      103.04      109.79     18.80 o 
   8   5  29      219.61      187.16     25.62 o 
   9   5  29       95.89      103.43     26.15 o 
  10   5  29       17.36        3.18     20.24 o 
  11   5  29      489.40      471.07     54.33 o 
   1   6  29      104.86      106.60     22.19 o 
   2   6  29        2.64      -15.55     15.64 o 
   3   6  29      222.85      181.26     25.45 o 
   4   6  29       14.33        9.94     17.10 o
[truncated: 41,352 more chars]
